# Supplementary material for: Peripubertal Nutritional Prevention of Cancer-Associated Gene Expression and Phenotypes
Source: Cancers (Basel). 2023 Jan 21;15(3):674. doi: 10.3390/cancers15030674 (PMC9913820; doi:10.3390/cancers15030674)
Supplement: Supplementary file 1 [file cancers-15-00674-s001.zip]

Archive with 19 entries (18 files):
- File S1/
- File S1/brca2 - ActB samples 1-3.tif
- File S1/brca2 - ActB samples 4-6.tif
- File S1/brca2 samples 1-3.tif
- File S1/brca2 samples 4-6.tif
- File S1/p21 - ActB samples 1-3.tif
- File S1/p21 - samples 1-3.tif
- File S1/p21 ActB samples 4-6.tif
- File S1/p21 samples 4-6.tif
- File S1/p53 - ActB samples 1-3.tif
- File S1/p53 ActB samples 4-6.tif
- File S1/p53 samples 1-3.tif
- File S1/p53 samples 4-6.tif
- Supplementary Data S1 - Diet Composition.pdf
- Supplementary Data S2 - Full DEG list.xlsx
- Supplementary Data S3 - GO Downregulated.txt
- Supplementary Data S4 - GO Upregulated.txt
- Supplementary Data S5 - Full DMR list.csv
- cancers-2133837-supplementary.pdf
