# Supplementary material for: Peripubertal Nutritional Prevention of Cancer-Associated Gene Expression and Phenotypes
Source: Cancers (Basel). 2023 Jan 21;15(3):674. doi: 10.3390/cancers15030674 (PMC9913820; doi:10.3390/cancers15030674)
Supplement: Supplementary file 1 [file cancers-15-00674-s001.zip › Supplementary Data S2 - Full DEG list.xlsx]

## Sheet: deg_bsp_ctrl
external_gene_name	logFC	AveExpr	t	P.Value	adj.P.Val	B
Slc6a21	-1.77935	-5.15223	-5.07856	0.00014666	0.0283196	0.686433
Gria1	-1.66951	-5.03021	-5.65918	4.97915e-05	0.0162467	1.51973
Sncb	1.92341	-4.99157	5.57218	5.83729e-05	0.0174649	1.62716
Olfr1228	-2.06907	-4.8911	-6.87079	6.05733e-06	0.00490394	3.31308
Nap1l2	-1.60821	-4.85321	-5.08979	0.000143567	0.0282274	0.796307
Olfr922	1.64567	-4.80709	5.63577	5.19628e-05	0.0162537	1.71585
Gm10320	-1.71226	-4.80549	-4.70444	0.000300909	0.0383464	0.329307
Treml1	1.71003	-4.80328	5.93226	3.04295e-05	0.0132633	2.11304
Kprp	-1.68057	-4.77053	-4.62096	0.000354031	0.0415646	0.19157
Srarp	-1.9012	-4.74844	-4.35879	0.000592733	0.0472652	-0.21621
Tmem59l	1.85861	-4.73169	5.24482	0.000107154	0.0255744	1.11107
Olfr130	-1.54156	-4.72525	-4.84417	0.000229621	0.0339814	0.504
Slc51b	-2.11418	-4.6958	-5.09882	0.00014113	0.0281503	1.01347
Gm11168	1.8026	-4.67372	4.93019	0.000194634	0.0311482	0.722586
Olfr1181	-2.21231	-4.6699	-4.65625	0.000330485	0.0406112	0.286384
Pcsk9	-1.61897	-4.66384	-5.11465	0.000136962	0.0281344	0.920177
Mroh8	-2.55521	-4.65395	-8.59794	4.21025e-07	0.00107869	5.01604
Erich4	1.79158	-4.63794	4.39148	0.000555638	0.0472652	-0.11689
Tmem200c	2.019	-4.61538	5.21987	0.000112296	0.0261955	1.07787
Syndig1l	-1.57917	-4.61034	-4.50351	0.000445592	0.0428858	0.0666329
Gm2237	3.15884	-4.60285	8.95332	2.54421e-07	0.000875399	5.29472
Neurod6	-2.12643	-4.54765	-6.35158	1.45742e-05	0.00802338	2.73787
Gm28778	-2.681	-4.54478	-8.96103	2.51695e-07	0.000875399	5.30803
Kif19b	2.58329	-4.54185	9.77583	8.36026e-08	0.000875399	6.29607
Chrdl2	-1.799	-4.47806	-4.59247	0.000374294	0.0418764	0.196378
Vmn1r210	-2.11002	-4.45791	-5.34263	8.92372e-05	0.0227439	1.34828
Gm2897	-2.11836	-4.43768	-4.40069	0.000545614	0.0472652	-0.0971096
Olfr837	-2.27784	-4.39155	-7.20199	3.52646e-06	0.00413192	3.68044
Armc12	2.48376	-4.29463	8.31239	6.37773e-07	0.00113373	4.96508
Olfr361	1.98342	-4.29069	4.50855	0.000441194	0.0428858	0.113474
Hoxc10	-1.89364	-4.27266	-5.59584	5.58967e-05	0.0170957	1.73449
Pcdhb1	-3.39609	-4.23283	-9.44621	1.29477e-07	0.000875399	6.05606
Vmn2r29	-2.91192	-4.21734	-4.41715	0.000528177	0.0471833	-0.0519039
Olfr798	-2.33029	-4.20386	-6.73075	7.64797e-06	0.00553995	3.28076
Olfr592	-2.21951	-4.18963	-7.09354	4.20308e-06	0.00413192	3.62945
Lman1l	2.95139	-4.15788	8.52126	4.70258e-07	0.00107869	5.29831
Prss39	-2.30801	-4.04338	-4.65665	0.000330226	0.0406112	0.346809
Clec4e	2.88633	-3.9958	5.47394	6.99402e-05	0.0192517	1.62769
Gm21962	-2.86629	-3.8732	-5.30476	9.57748e-05	0.0235384	1.31072
Pcsk1	-1.95999	-2.73368	-6.43757	1.25696e-05	0.00720816	3.28279
Stx1b	-0.944043	-1.2233	-4.3547	0.000597554	0.0472652	-0.0993972
Pcdhb6	-1.12388	0.211724	-5.12119	0.000135277	0.0281344	1.26352
Tspan18	-0.917426	1.1458	-4.50417	0.000445007	0.0428858	0.0148297
Mmp13	1.1192	1.33366	4.43019	0.000514763	0.0463051	-0.16749
Zfp169	-0.803882	2.0222	-4.71514	0.000294719	0.0383464	0.314037
Ror1	-0.778142	2.03439	-4.65958	0.000328344	0.0406112	0.178112
Slc24a3	-1.4665	2.19855	-6.94142	5.39068e-06	0.004637	4.28312
Pik3c2g	-1.67125	2.3105	-5.20914	0.000114587	0.0262842	1.21606
Nr3c2	-0.684008	2.53402	-4.39594	0.00055076	0.0472652	-0.368452
Ythdc2	-0.699894	2.59099	-4.6176	0.000356363	0.0415646	0.0209906
Plekhd1	-0.769847	2.63868	-4.43162	0.000513311	0.0463051	-0.361917
Zfp366	-0.782945	2.862	-5.86145	3.45399e-05	0.0139815	2.33015
Exph5	-1.15297	2.94355	-6.6241	9.15062e-06	0.006297	3.70236
Parp6	0.806976	2.94414	6.04993	2.46894e-05	0.0113267	2.67397
Prmt6	1.09254	3.00743	6.30597	1.57707e-05	0.00815202	3.09044
Adam8	0.779123	3.0242	4.37979	0.000568617	0.0472652	-0.520343
Abcd4	-0.464092	3.35539	-4.50846	0.000441277	0.0428858	-0.350937
Acot2	-0.541807	3.55146	-4.70709	0.000299358	0.0383464	0.0127994
Oxsm	-0.356248	3.62379	-4.5295	0.000423423	0.0428858	-0.312477
Cpeb3	-0.476787	3.64202	-5.01504	0.000165497	0.0293101	0.570069
Hmga1b	0.484281	3.87359	5.73137	4.36704e-05	0.0156083	1.9401
Coq10b	0.622019	4.06028	5.02126	0.000163547	0.0293101	0.480091
Hlcs	-0.452505	4.08555	-7.11795	4.03978e-06	0.00413192	4.34251
Vps33b	-0.514027	4.15417	-5.07323	0.000148152	0.0283196	0.614088
Rilpl1	0.339503	4.26023	4.41153	0.000534067	0.0471833	-0.671339
Dbndd2	0.464552	4.41614	4.71332	0.000295763	0.0383464	-0.182304
Dph1	-0.349169	4.42395	-4.63183	0.000346599	0.0411228	-0.304067
Rab11fip2	-0.755389	4.44479	-7.15044	3.83256e-06	0.00413192	4.30744
Nfyb	0.377466	4.44745	4.39846	0.000548029	0.0472652	-0.827652
Phospho2	0.342662	4.5269	5.52526	6.36271e-05	0.0178714	1.43239
Ankrd54	0.389159	4.57491	6.29791	1.59925e-05	0.00815202	2.83053
Wrn	-0.361054	4.5936	-4.50391	0.000445239	0.0428858	-0.600984
Wdr72	-0.753974	4.61557	-4.73183	0.000285322	0.0383464	-0.173611
Fig4	-0.308557	4.62859	-4.82216	0.000239578	0.0350778	0.0140552
Plekha8	0.319697	4.62904	4.4874	0.000459918	0.0433551	-0.52397
Sepsecs	-0.516808	4.64572	-4.9236	0.000197109	0.0311817	0.223042
Rell1	-0.620851	4.66364	-4.51194	0.000438271	0.0428858	-0.566999
Zfp553	0.227663	4.74363	4.50834	0.000441378	0.0428858	-0.589189
Sphk1	0.898623	4.74514	5.53177	6.28703e-05	0.0178714	1.372
Zkscan7	-0.615875	4.74612	-4.70911	0.000298189	0.0383464	-0.241597
Sra1	0.592902	4.74926	4.50835	0.000441372	0.0428858	-0.629855
Nrde2	-0.397136	4.75112	-5.66102	4.96243e-05	0.0162467	1.588
Banp	0.57709	4.75337	6.51751	1.09644e-05	0.0068592	3.16014
Golm1	-0.494104	4.80403	-5.01309	0.000166111	0.0293101	0.348652
Ap1g2	-0.600312	4.85337	-5.1898	0.000118835	0.0265696	0.768874
Med7	0.294696	4.87732	4.51515	0.000435516	0.0428858	-0.605008
Nrf1	0.350055	4.89254	4.97112	0.00017997	0.0300531	0.232957
Camsap1	0.337689	4.89375	4.4897	0.000457848	0.0433551	-0.651181
Rmnd5b	-0.351761	4.91069	-4.98176	0.000176346	0.0299636	0.262499
Trim39	0.301566	4.94783	4.86072	0.000222419	0.0333984	0.0488776
Mphosph10	0.462243	5.04361	7.76114	1.46191e-06	0.00201202	5.24382
Scmh1	-0.58128	5.04843	-4.56529	0.000394738	0.0424436	-0.580866
Atp9b	-0.485178	5.09849	-6.80871	6.71483e-06	0.00513423	3.65783
Galnt4	-0.546236	5.13399	-8.29016	6.59002e-07	0.00113373	6.04553
Smndc1	0.233827	5.13497	4.71185	0.000296606	0.0383464	-0.239739
Stx3	0.318275	5.14309	4.68464	0.000312716	0.0394854	-0.293643
Amer1	-0.4025	5.14415	-4.77275	0.000263577	0.0370164	-0.163428
Ccnjl	-0.741816	5.15985	-4.58839	0.000377293	0.0418764	-0.498448
Taf3	0.296005	5.22711	4.95348	0.000186143	0.0304987	0.207358
Mak16	0.25023	5.23279	4.48836	0.00045905	0.0433551	-0.71859
Tmco3	-0.321051	5.35061	-4.44569	0.000499277	0.0463051	-0.819225
Dnajb1	0.34442	5.39326	4.6417	0.000339991	0.0410378	-0.465312
Slc38a7	-0.33167	5.39328	-5.43786	7.47666e-05	0.0201767	1.17139
Polr1c	0.237478	5.401	4.3682	0.000581808	0.0472652	-1.00401
Rbmx	-0.41311	5.43018	-5.66194	4.95414e-05	0.0162467	1.61255
Phax	0.211352	5.52717	4.33227	0.000624687	0.0491289	-1.06787
Blcap	0.241214	5.58687	4.38939	0.000557932	0.0472652	-0.881518
Tmf1	0.281475	5.5991	4.5667	0.000393653	0.0424436	-0.616877
Wdr43	0.268115	5.6137	4.59179	0.000374792	0.0418764	-0.577528
Nsrp1	0.383768	5.64001	5.36731	8.52276e-05	0.0225575	0.948378
Zpr1	0.234431	5.64181	4.35534	0.000596799	0.0472652	-1.02853
Nsmce4a	0.346006	5.66047	5.87697	3.35916e-05	0.0139815	1.88241
Tspan4	0.904403	5.67428	4.56848	0.000392277	0.0424436	-0.639173
Arih2	0.316685	5.76288	4.58909	0.000376776	0.0418764	-0.604579
Bace1	-0.352638	5.76945	-5.04434	0.000156516	0.0288689	0.341656
Marveld2	-0.296363	5.7971	-4.91006	0.000202295	0.0314353	0.13244
Rabggtb	0.372066	5.81559	4.37626	0.000572602	0.0472652	-1.01885
C5ar2	-0.822027	5.8217	-4.40658	0.000539309	0.0472652	-0.959226
Adgrg1	-0.367406	5.82583	-4.41082	0.000534811	0.0471833	-0.967656
Zfp330	0.324828	5.84663	4.94703	0.000188456	0.0305143	0.121228
Rae1	0.272423	5.84943	4.5197	0.000431645	0.0428858	-0.722974
Utp3	0.273796	5.88604	5.15851	0.000126061	0.0275393	0.519226
Prpf39	0.308671	5.93285	4.43842	0.000506481	0.0463051	-0.907177
Camsap3	-0.558729	6.08469	-6.53861	1.05776e-05	0.0068592	3.08609
Ccng2	0.333954	6.12002	5.06413	0.000150736	0.0284189	0.360945
Dennd2d	-0.41716	6.15406	-5.92478	3.0838e-05	0.0132633	1.96441
Mtfr1	0.230971	6.17144	4.85877	0.000223255	0.0333984	-0.0825816
Acaca	-0.595468	6.18541	-4.52957	0.000423365	0.0428858	-0.775184
Rnf43	-0.273435	6.22825	-4.4405	0.000504406	0.0463051	-0.827859
Fxr2	0.284101	6.33804	6.18065	1.9617e-05	0.00930994	2.44167
Tlr3	-0.496948	6.42458	-4.36529	0.000585157	0.0472652	-1.06363
Mospd2	-0.49897	6.43147	-4.75138	0.000274714	0.0381908	-0.303122
Atp6v0a1	-0.252207	6.43689	-4.56914	0.000391773	0.0424436	-0.675826
Ppp4r2	0.517129	6.46907	6.18963	1.93112e-05	0.00930994	2.42135
Rab5a	0.268392	6.48459	4.80228	0.000248948	0.0360661	-0.223414
Rbm17	0.328246	6.49149	4.55325	0.000404157	0.0428858	-0.680898
Sfr1	0.26845	6.5186	4.99178	0.000173006	0.0297635	0.188886
Ythdf1	0.336738	6.53316	4.90753	0.00020328	0.0314353	0.00401579
Safb	0.301571	6.5619	5.77297	4.05041e-05	0.015485	1.69458
Pigs	-0.246914	6.57932	-4.63733	0.000342901	0.0410378	-0.503015
Aktip	0.276537	6.59619	4.37797	0.000570669	0.0472652	-1.03969
Sltm	0.267502	6.65669	5.35285	8.75542e-05	0.022736	0.880828
Srsf7	0.312611	6.66351	4.50502	0.000444269	0.0428858	-0.821337
Trib3	0.543905	6.67524	4.4663	0.000479416	0.0448857	-0.899113
Fry	-0.586691	6.71251	-4.96744	0.00018124	0.0300531	0.0898548
Ccar1	0.263264	6.75982	5.04165	0.000157318	0.0288689	0.29286
Lrrc8d	-0.322001	6.81691	-4.60515	0.000365129	0.0418764	-0.594743
Cdh19	-0.598852	6.99741	-5.64861	5.07598e-05	0.0162467	1.43699
Pgrmc2	0.251767	7.00129	4.88527	0.00021216	0.032444	-0.0652163
Trim2	-0.420293	7.02967	-5.14642	0.000128973	0.0277353	0.475131
Ccser2	-0.588924	7.03954	-4.79015	0.000254854	0.036537	-0.258723
Oaz2	0.241107	7.04697	4.74415	0.000278586	0.0383417	-0.333662
Stard10	0.261311	7.14351	5.53699	6.22692e-05	0.0178714	1.26633
Vapa	0.299437	7.17339	6.45197	1.22633e-05	0.00720816	2.87813
Mansc1	-0.222667	7.17401	-4.61003	0.000361665	0.0418285	-0.469395
Cox7a2l	0.354983	7.17584	4.36439	0.0005862	0.0472652	-1.12601
Fubp1	0.269139	7.17721	4.73794	0.000281962	0.0383464	-0.256054
Zranb1	0.233333	7.23496	4.43146	0.000513476	0.0463051	-0.901272
Dnajc5	0.370438	7.32584	5.73763	4.31777e-05	0.0156083	1.61238
Ubtf	0.257738	7.33394	4.53228	0.000421123	0.0428858	-0.778348
Ppig	0.455068	7.43326	5.72436	4.4229e-05	0.0156083	1.59407
Slc39a7	0.314147	7.49753	5.11467	0.000136955	0.0281344	0.40832
Elmo1	-0.526492	7.63372	-4.3664	0.000583874	0.0472652	-1.0764
Wwc2	-0.386368	7.72793	-5.24174	0.000107776	0.0255744	0.667627
Galnt10	-0.306116	7.88855	-4.3662	0.000584107	0.0472652	-1.0771
Top1	0.393425	7.91586	6.96494	5.18619e-06	0.004637	3.82091
Jak1	-0.422794	8.18339	-5.18599	0.000119692	0.0265696	0.587982
Sec62	0.30713	8.18499	4.3634	0.000587359	0.0472652	-1.07933
Etv1	-0.399991	8.22751	-5.10021	0.000140759	0.0281503	0.384344
	-0.36579	8.23284	-4.77309	0.000263403	0.0370164	-0.251972
Dync1h1	-0.379758	8.48448	-5.33161	9.10898e-05	0.022794	0.838164
Etv5	-0.408959	8.75871	-5.82772	3.66974e-05	0.0144305	1.81166
Stk39	-0.395928	9.20848	-4.99621	0.00017155	0.0297635	0.264861
Arhgap31	-0.575054	9.48586	-7.81236	1.35133e-06	0.00201202	5.23158
Rps3a1	0.300999	10.3641	4.64953	0.000334838	0.0407821	-0.459983
