# Supplementary material for: Peripubertal Nutritional Prevention of Cancer-Associated Gene Expression and Phenotypes
Source: Cancers (Basel). 2023 Jan 21;15(3):674. doi: 10.3390/cancers15030674 (PMC9913820; doi:10.3390/cancers15030674)
Supplement: Supplementary file 1 [file cancers-15-00674-s001.zip › Supplementary Data S3 - GO Downregulated.txt]

User file and parameters: User file: textAreaUpload.txt, Organism: mmusculus, Id Type: gene_symbol, Ref Set: entrezgene, Significance Level: .05, Statistics Test: Hypergeometric, MTC: BH, Minimum: 2

The results for each enriched GO category are listed in this table. For each GO category, the first row lists its sub-root
(biological process, molecular function, or cellular component), category name, and corresponding GO ID. The second row lists
number of reference genes in the category (C), number of genes in the gene set and also in the category (O), expected number in the
category (E), Ratio of enrichment (R), p value from hypergeometric test (rawP), and p value adjusted by the multiple test adjustment (adjP).
Finally, genes in the category are listed. For each gene, the table lists the user uploaded ID and value (optional), Entrez ID,
Ensembl Gene Stable ID, Gene symbol, and description.


biological process	cellular process	GO:0009987
C=13317;O=59;E=42.42;R=1.39;rawP=6.08e-05;adjP=0.0227
Wrn	NA	Wrn	Werner syndrome homolog (human)	22427	ENSMUSG00000031583

Etv5	NA	Etv5	ets variant gene 5	104156	ENSMUSG00000013089

Olfr1181	NA	Olfr1181	olfactory receptor 1181	258060	ENSMUSG00000075125

Etv1	NA	Etv1	ets variant gene 1	14009	ENSMUSG00000004151

Neurod6	NA	Neurod6	neurogenic differentiation 6	11922	ENSMUSG00000037984

Chrdl2	NA	Chrdl2	chordin-like 2	69121	ENSMUSG00000030732

Acot2	NA	Acot2	acyl-CoA thioesterase 2	171210	ENSMUSG00000021226

Acaca	NA	Acaca	acetyl-Coenzyme A carboxylase alpha	107476	ENSMUSG00000020532

Pigs	NA	Pigs	phosphatidylinositol glycan anchor biosynthesis, class S	276846	ENSMUSG00000041958

Atp6v0a1	NA	Atp6v0a1	ATPase, H+ transporting, lysosomal V0 subunit A1	11975	ENSMUSG00000019302

Cdh19	NA	Cdh19	cadherin 19, type 2	227485	ENSMUSG00000047216

Pik3c2g	NA	Pik3c2g	phosphatidylinositol 3-kinase, C2 domain containing, gamma polypeptide	18705	ENSMUSG00000030228

Exph5	NA	Exph5	exophilin 5	320051	ENSMUSG00000034584

Vmn2r29	NA	Vmn2r29	vomeronasal 2, receptor 29	76229	ENSMUSG00000095730

Slc24a3	NA	Slc24a3	solute carrier family 24 (sodium/potassium/calcium exchanger), member 3	94249	ENSMUSG00000063873

Olfr798	NA	Olfr798	olfactory receptor 798	258549	ENSMUSG00000095002

Nr3c2	NA	Nr3c2	nuclear receptor subfamily 3, group C, member 2	110784	ENSMUSG00000031618

Camsap3	NA	Camsap3	calmodulin regulated spectrin-associated protein family, member 3	69697	ENSMUSG00000044433

Rbmx	NA	Rbmx	RNA binding motif protein, X chromosome	19655	ENSMUSG00000031134

Vps33b	NA	Vps33b	vacuolar protein sorting 33B (yeast)	233405	ENSMUSG00000030534

Olfr1228	NA	Olfr1228	olfactory receptor 1228	258973	ENSMUSG00000075096

Abcd4	NA	Abcd4	ATP-binding cassette, sub-family D (ALD), member 4	19300	ENSMUSG00000021240

Stk39	NA	Stk39	serine/threonine kinase 39	53416	ENSMUSG00000027030

Galnt10	NA	Galnt10	UDP-N-acetyl-alpha-D-galactosamine:polypeptide N-acetylgalactosaminyltransferase 10	171212	ENSMUSG00000020520

Atp9b	NA	Atp9b	ATPase, class II, type 9B	50771	ENSMUSG00000024566

Ap1g2	NA	Ap1g2	adaptor protein complex AP-1, gamma 2 subunit	11766	ENSMUSG00000040701

Tmco3	NA	Tmco3	transmembrane and coiled-coil domains 3	234076	ENSMUSG00000038497

Slc38a7	NA	Slc38a7	solute carrier family 38, member 7	234595	ENSMUSG00000036534

Olfr130	NA	Olfr130	olfactory receptor 130	258480	ENSMUSG00000094878

Rab11fip2	NA	Rab11fip2	RAB11 family interacting protein 2 (class I)	74998	ENSMUSG00000040022

Pcsk1	NA	Pcsk1	proprotein convertase subtilisin/kexin type 1	18548	ENSMUSG00000021587

Tlr3	NA	Tlr3	toll-like receptor 3	142980	ENSMUSG00000031639

Jak1	NA	Jak1	Janus kinase 1	16451	ENSMUSG00000028530

Ror1	NA	Ror1	receptor tyrosine kinase-like orphan receptor 1	26563	ENSMUSG00000035305

Cpeb3	NA	Cpeb3	cytoplasmic polyadenylation element binding protein 3	208922	ENSMUSG00000039652

Olfr837	NA	Olfr837	olfactory receptor 837	258558	NULL

Sepsecs	NA	Sepsecs	Sep (O-phosphoserine) tRNA:Sec (selenocysteine) tRNA synthase	211006	ENSMUSG00000029173

Dync1h1	NA	Dync1h1	dynein cytoplasmic 1 heavy chain 1	13424	ENSMUSG00000018707

Stx1b	NA	Stx1b	syntaxin 1B	56216	ENSMUSG00000030806

Oxsm	NA	Oxsm	3-oxoacyl-ACP synthase, mitochondrial	71147	ENSMUSG00000021786

Rnf43	NA	Rnf43	ring finger protein 43	207742	ENSMUSG00000034177

Olfr592	NA	Olfr592	olfactory receptor 592	404317	ENSMUSG00000073956

Gria1	NA	Gria1	glutamate receptor, ionotropic, AMPA1 (alpha 1)	14799	ENSMUSG00000020524

Arhgap31	NA	Arhgap31	Rho GTPase activating protein 31	12549	ENSMUSG00000022799

Pcsk9	NA	Pcsk9	proprotein convertase subtilisin/kexin type 9	100102	ENSMUSG00000044254

Vmn1r210	NA	Vmn1r210	vomeronasal 1 receptor 210	171269	ENSMUSG00000061296

Hoxc10	NA	Hoxc10	homeobox C10	209448	ENSMUSG00000022484

Pcdhb6	NA	Pcdhb6	protocadherin beta 6	93877	ENSMUSG00000051678

Scmh1	NA	Scmh1	sex comb on midleg homolog 1	29871	ENSMUSG00000000085

Elmo1	NA	Elmo1	engulfment and cell motility 1	140580	ENSMUSG00000041112

Nap1l2	NA	Nap1l2	nucleosome assembly protein 1-like 2	17954	ENSMUSG00000082229

Bace1	NA	Bace1	beta-site APP cleaving enzyme 1	23821	ENSMUSG00000032086

Fig4	NA	Fig4	FIG4 homolog (S. cerevisiae)	103199	ENSMUSG00000038417

Hlcs	NA	Hlcs	holocarboxylase synthetase (biotin- [propriony-Coenzyme A-carboxylase (ATP-hydrolysing)] ligase)	110948	ENSMUSG00000040820

Pcdhb1	NA	Pcdhb1	protocadherin beta 1	93872	ENSMUSG00000051663

Trim2	NA	Trim2	tripartite motif-containing 2	80890	ENSMUSG00000027993

Zfp366	NA	Zfp366	zinc finger protein 366	238803	ENSMUSG00000050919

Dph1	NA	Dph1	DPH1 homolog (S. cerevisiae)	116905	ENSMUSG00000078789

Marveld2	NA	Marveld2	MARVEL (membrane-associating) domain containing 2	218518	ENSMUSG00000021636


molecular function	biotin binding	GO:0009374
C=4;O=2;E=0.01;R=155.81;rawP=6.07e-05;adjP=0.0075
Hlcs	NA	Hlcs	holocarboxylase synthetase (biotin- [propriony-Coenzyme A-carboxylase (ATP-hydrolysing)] ligase)	110948	ENSMUSG00000040820

Acaca	NA	Acaca	acetyl-Coenzyme A carboxylase alpha	107476	ENSMUSG00000020532


molecular function	solute:cation antiporter activity	GO:0015298
C=21;O=2;E=0.07;R=29.68;rawP=0.0021;adjP=0.0430
Slc24a3	NA	Slc24a3	solute carrier family 24 (sodium/potassium/calcium exchanger), member 3	94249	ENSMUSG00000063873

Tmco3	NA	Tmco3	transmembrane and coiled-coil domains 3	234076	ENSMUSG00000038497


molecular function	protein binding	GO:0005515
C=6206;O=32;E=19.91;R=1.61;rawP=0.0018;adjP=0.0430
Wrn	NA	Wrn	Werner syndrome homolog (human)	22427	ENSMUSG00000031583

Neurod6	NA	Neurod6	neurogenic differentiation 6	11922	ENSMUSG00000037984

Chrdl2	NA	Chrdl2	chordin-like 2	69121	ENSMUSG00000030732

Acot2	NA	Acot2	acyl-CoA thioesterase 2	171210	ENSMUSG00000021226

Acaca	NA	Acaca	acetyl-Coenzyme A carboxylase alpha	107476	ENSMUSG00000020532

Atp6v0a1	NA	Atp6v0a1	ATPase, H+ transporting, lysosomal V0 subunit A1	11975	ENSMUSG00000019302

Exph5	NA	Exph5	exophilin 5	320051	ENSMUSG00000034584

Nr3c2	NA	Nr3c2	nuclear receptor subfamily 3, group C, member 2	110784	ENSMUSG00000031618

Camsap3	NA	Camsap3	calmodulin regulated spectrin-associated protein family, member 3	69697	ENSMUSG00000044433

Vps33b	NA	Vps33b	vacuolar protein sorting 33B (yeast)	233405	ENSMUSG00000030534

Stk39	NA	Stk39	serine/threonine kinase 39	53416	ENSMUSG00000027030

Ap1g2	NA	Ap1g2	adaptor protein complex AP-1, gamma 2 subunit	11766	ENSMUSG00000040701

Rab11fip2	NA	Rab11fip2	RAB11 family interacting protein 2 (class I)	74998	ENSMUSG00000040022

Pcsk1	NA	Pcsk1	proprotein convertase subtilisin/kexin type 1	18548	ENSMUSG00000021587

Tlr3	NA	Tlr3	toll-like receptor 3	142980	ENSMUSG00000031639

Jak1	NA	Jak1	Janus kinase 1	16451	ENSMUSG00000028530

Ror1	NA	Ror1	receptor tyrosine kinase-like orphan receptor 1	26563	ENSMUSG00000035305

Cpeb3	NA	Cpeb3	cytoplasmic polyadenylation element binding protein 3	208922	ENSMUSG00000039652

Sepsecs	NA	Sepsecs	Sep (O-phosphoserine) tRNA:Sec (selenocysteine) tRNA synthase	211006	ENSMUSG00000029173

Stx1b	NA	Stx1b	syntaxin 1B	56216	ENSMUSG00000030806

Dync1h1	NA	Dync1h1	dynein cytoplasmic 1 heavy chain 1	13424	ENSMUSG00000018707

Rnf43	NA	Rnf43	ring finger protein 43	207742	ENSMUSG00000034177

Gria1	NA	Gria1	glutamate receptor, ionotropic, AMPA1 (alpha 1)	14799	ENSMUSG00000020524

Arhgap31	NA	Arhgap31	Rho GTPase activating protein 31	12549	ENSMUSG00000022799

Pcsk9	NA	Pcsk9	proprotein convertase subtilisin/kexin type 9	100102	ENSMUSG00000044254

Scmh1	NA	Scmh1	sex comb on midleg homolog 1	29871	ENSMUSG00000000085

Elmo1	NA	Elmo1	engulfment and cell motility 1	140580	ENSMUSG00000041112

Bace1	NA	Bace1	beta-site APP cleaving enzyme 1	23821	ENSMUSG00000032086

Hlcs	NA	Hlcs	holocarboxylase synthetase (biotin- [propriony-Coenzyme A-carboxylase (ATP-hydrolysing)] ligase)	110948	ENSMUSG00000040820

Trim2	NA	Trim2	tripartite motif-containing 2	80890	ENSMUSG00000027993

Zfp366	NA	Zfp366	zinc finger protein 366	238803	ENSMUSG00000050919

Dph1	NA	Dph1	DPH1 homolog (S. cerevisiae)	116905	ENSMUSG00000078789


molecular function	ATPase activity	GO:0016887
C=264;O=5;E=0.85;R=5.90;rawP=0.0016;adjP=0.0430
Ythdc2	NA	Ythdc2	YTH domain containing 2	240255	ENSMUSG00000034653

Wrn	NA	Wrn	Werner syndrome homolog (human)	22427	ENSMUSG00000031583

Abcd4	NA	Abcd4	ATP-binding cassette, sub-family D (ALD), member 4	19300	ENSMUSG00000021240

Dync1h1	NA	Dync1h1	dynein cytoplasmic 1 heavy chain 1	13424	ENSMUSG00000018707

Atp9b	NA	Atp9b	ATPase, class II, type 9B	50771	ENSMUSG00000024566


molecular function	polypeptide N-acetylgalactosaminyltransferase activity	GO:0004653
C=16;O=2;E=0.05;R=38.95;rawP=0.0012;adjP=0.0430
Galnt4	NA	Galnt4	UDP-N-acetyl-alpha-D-galactosamine:polypeptide N-acetylgalactosaminyltransferase 4	14426	ENSMUSG00000090035

Galnt10	NA	Galnt10	UDP-N-acetyl-alpha-D-galactosamine:polypeptide N-acetylgalactosaminyltransferase 10	171212	ENSMUSG00000020520


molecular function	active transmembrane transporter activity	GO:0022804
C=281;O=5;E=0.90;R=5.54;rawP=0.0021;adjP=0.0430
Slc24a3	NA	Slc24a3	solute carrier family 24 (sodium/potassium/calcium exchanger), member 3	94249	ENSMUSG00000063873

Abcd4	NA	Abcd4	ATP-binding cassette, sub-family D (ALD), member 4	19300	ENSMUSG00000021240

Atp9b	NA	Atp9b	ATPase, class II, type 9B	50771	ENSMUSG00000024566

Tmco3	NA	Tmco3	transmembrane and coiled-coil domains 3	234076	ENSMUSG00000038497

Slc38a7	NA	Slc38a7	solute carrier family 38, member 7	234595	ENSMUSG00000036534


cellular component	endosome	GO:0005768
C=487;O=9;E=1.58;R=5.71;rawP=2.76e-05;adjP=0.0021
Rab11fip2	NA	Rab11fip2	RAB11 family interacting protein 2 (class I)	74998	ENSMUSG00000040022

Pcsk9	NA	Pcsk9	proprotein convertase subtilisin/kexin type 9	100102	ENSMUSG00000044254

Tlr3	NA	Tlr3	toll-like receptor 3	142980	ENSMUSG00000031639

Vps33b	NA	Vps33b	vacuolar protein sorting 33B (yeast)	233405	ENSMUSG00000030534

Bace1	NA	Bace1	beta-site APP cleaving enzyme 1	23821	ENSMUSG00000032086

Fig4	NA	Fig4	FIG4 homolog (S. cerevisiae)	103199	ENSMUSG00000038417

Gria1	NA	Gria1	glutamate receptor, ionotropic, AMPA1 (alpha 1)	14799	ENSMUSG00000020524

Ap1g2	NA	Ap1g2	adaptor protein complex AP-1, gamma 2 subunit	11766	ENSMUSG00000040701

Exph5	NA	Exph5	exophilin 5	320051	ENSMUSG00000034584


cellular component	Golgi apparatus	GO:0005794
C=1009;O=11;E=3.27;R=3.37;rawP=0.0004;adjP=0.0062
Pcsk9	NA	Pcsk9	proprotein convertase subtilisin/kexin type 9	100102	ENSMUSG00000044254

Galnt4	NA	Galnt4	UDP-N-acetyl-alpha-D-galactosamine:polypeptide N-acetylgalactosaminyltransferase 4	14426	ENSMUSG00000090035

Bace1	NA	Bace1	beta-site APP cleaving enzyme 1	23821	ENSMUSG00000032086

Fig4	NA	Fig4	FIG4 homolog (S. cerevisiae)	103199	ENSMUSG00000038417

Galnt10	NA	Galnt10	UDP-N-acetyl-alpha-D-galactosamine:polypeptide N-acetylgalactosaminyltransferase 10	171212	ENSMUSG00000020520

Dync1h1	NA	Dync1h1	dynein cytoplasmic 1 heavy chain 1	13424	ENSMUSG00000018707

Atp9b	NA	Atp9b	ATPase, class II, type 9B	50771	ENSMUSG00000024566

Atp6v0a1	NA	Atp6v0a1	ATPase, H+ transporting, lysosomal V0 subunit A1	11975	ENSMUSG00000019302

Golm1	NA	Golm1	golgi membrane protein 1	105348	ENSMUSG00000021556

Pik3c2g	NA	Pik3c2g	phosphatidylinositol 3-kinase, C2 domain containing, gamma polypeptide	18705	ENSMUSG00000030228

Ap1g2	NA	Ap1g2	adaptor protein complex AP-1, gamma 2 subunit	11766	ENSMUSG00000040701


cellular component	integral to membrane	GO:0016021
C=5735;O=33;E=18.57;R=1.78;rawP=0.0002;adjP=0.0062
Olfr1181	NA	Olfr1181	olfactory receptor 1181	258060	ENSMUSG00000075125

Pigs	NA	Pigs	phosphatidylinositol glycan anchor biosynthesis, class S	276846	ENSMUSG00000041958

Golm1	NA	Golm1	golgi membrane protein 1	105348	ENSMUSG00000021556

Atp6v0a1	NA	Atp6v0a1	ATPase, H+ transporting, lysosomal V0 subunit A1	11975	ENSMUSG00000019302

Cdh19	NA	Cdh19	cadherin 19, type 2	227485	ENSMUSG00000047216

Vmn2r29	NA	Vmn2r29	vomeronasal 2, receptor 29	76229	ENSMUSG00000095730

Slc24a3	NA	Slc24a3	solute carrier family 24 (sodium/potassium/calcium exchanger), member 3	94249	ENSMUSG00000063873

Olfr798	NA	Olfr798	olfactory receptor 798	258549	ENSMUSG00000095002

Olfr1228	NA	Olfr1228	olfactory receptor 1228	258973	ENSMUSG00000075096

Abcd4	NA	Abcd4	ATP-binding cassette, sub-family D (ALD), member 4	19300	ENSMUSG00000021240

Galnt10	NA	Galnt10	UDP-N-acetyl-alpha-D-galactosamine:polypeptide N-acetylgalactosaminyltransferase 10	171212	ENSMUSG00000020520

Atp9b	NA	Atp9b	ATPase, class II, type 9B	50771	ENSMUSG00000024566

Tmco3	NA	Tmco3	transmembrane and coiled-coil domains 3	234076	ENSMUSG00000038497

Slc38a7	NA	Slc38a7	solute carrier family 38, member 7	234595	ENSMUSG00000036534

Olfr130	NA	Olfr130	olfactory receptor 130	258480	ENSMUSG00000094878

Tlr3	NA	Tlr3	toll-like receptor 3	142980	ENSMUSG00000031639

Lrrc8d	NA	Lrrc8d	leucine rich repeat containing 8D	231549	ENSMUSG00000046079

Ror1	NA	Ror1	receptor tyrosine kinase-like orphan receptor 1	26563	ENSMUSG00000035305

Olfr837	NA	Olfr837	olfactory receptor 837	258558	NULL

Stx1b	NA	Stx1b	syntaxin 1B	56216	ENSMUSG00000030806

Mospd2	NA	Mospd2	motile sperm domain containing 2	76763	ENSMUSG00000061778

Rnf43	NA	Rnf43	ring finger protein 43	207742	ENSMUSG00000034177

Olfr592	NA	Olfr592	olfactory receptor 592	404317	ENSMUSG00000073956

Gria1	NA	Gria1	glutamate receptor, ionotropic, AMPA1 (alpha 1)	14799	ENSMUSG00000020524

Mansc1	NA	Mansc1	MANSC domain containing 1	67729	ENSMUSG00000032718

Galnt4	NA	Galnt4	UDP-N-acetyl-alpha-D-galactosamine:polypeptide N-acetylgalactosaminyltransferase 4	14426	ENSMUSG00000090035

Vmn1r210	NA	Vmn1r210	vomeronasal 1 receptor 210	171269	ENSMUSG00000061296

Pcdhb6	NA	Pcdhb6	protocadherin beta 6	93877	ENSMUSG00000051678

Rell1	NA	Rell1	RELT-like 1	100532	ENSMUSG00000047881

Bace1	NA	Bace1	beta-site APP cleaving enzyme 1	23821	ENSMUSG00000032086

Tspan18	NA	Tspan18	tetraspanin 18	241556	ENSMUSG00000027217

Pcdhb1	NA	Pcdhb1	protocadherin beta 1	93872	ENSMUSG00000051663

Marveld2	NA	Marveld2	MARVEL (membrane-associating) domain containing 2	218518	ENSMUSG00000021636


cellular component	membrane part	GO:0044425
C=6473;O=35;E=20.96;R=1.67;rawP=0.0004;adjP=0.0062
Olfr1181	NA	Olfr1181	olfactory receptor 1181	258060	ENSMUSG00000075125

Pigs	NA	Pigs	phosphatidylinositol glycan anchor biosynthesis, class S	276846	ENSMUSG00000041958

Golm1	NA	Golm1	golgi membrane protein 1	105348	ENSMUSG00000021556

Atp6v0a1	NA	Atp6v0a1	ATPase, H+ transporting, lysosomal V0 subunit A1	11975	ENSMUSG00000019302

Cdh19	NA	Cdh19	cadherin 19, type 2	227485	ENSMUSG00000047216

Vmn2r29	NA	Vmn2r29	vomeronasal 2, receptor 29	76229	ENSMUSG00000095730

Slc24a3	NA	Slc24a3	solute carrier family 24 (sodium/potassium/calcium exchanger), member 3	94249	ENSMUSG00000063873

Olfr798	NA	Olfr798	olfactory receptor 798	258549	ENSMUSG00000095002

Olfr1228	NA	Olfr1228	olfactory receptor 1228	258973	ENSMUSG00000075096

Abcd4	NA	Abcd4	ATP-binding cassette, sub-family D (ALD), member 4	19300	ENSMUSG00000021240

Galnt10	NA	Galnt10	UDP-N-acetyl-alpha-D-galactosamine:polypeptide N-acetylgalactosaminyltransferase 10	171212	ENSMUSG00000020520

Stk39	NA	Stk39	serine/threonine kinase 39	53416	ENSMUSG00000027030

Atp9b	NA	Atp9b	ATPase, class II, type 9B	50771	ENSMUSG00000024566

Ap1g2	NA	Ap1g2	adaptor protein complex AP-1, gamma 2 subunit	11766	ENSMUSG00000040701

Tmco3	NA	Tmco3	transmembrane and coiled-coil domains 3	234076	ENSMUSG00000038497

Slc38a7	NA	Slc38a7	solute carrier family 38, member 7	234595	ENSMUSG00000036534

Olfr130	NA	Olfr130	olfactory receptor 130	258480	ENSMUSG00000094878

Tlr3	NA	Tlr3	toll-like receptor 3	142980	ENSMUSG00000031639

Lrrc8d	NA	Lrrc8d	leucine rich repeat containing 8D	231549	ENSMUSG00000046079

Ror1	NA	Ror1	receptor tyrosine kinase-like orphan receptor 1	26563	ENSMUSG00000035305

Olfr837	NA	Olfr837	olfactory receptor 837	258558	NULL

Stx1b	NA	Stx1b	syntaxin 1B	56216	ENSMUSG00000030806

Mospd2	NA	Mospd2	motile sperm domain containing 2	76763	ENSMUSG00000061778

Rnf43	NA	Rnf43	ring finger protein 43	207742	ENSMUSG00000034177

Olfr592	NA	Olfr592	olfactory receptor 592	404317	ENSMUSG00000073956

Gria1	NA	Gria1	glutamate receptor, ionotropic, AMPA1 (alpha 1)	14799	ENSMUSG00000020524

Mansc1	NA	Mansc1	MANSC domain containing 1	67729	ENSMUSG00000032718

Galnt4	NA	Galnt4	UDP-N-acetyl-alpha-D-galactosamine:polypeptide N-acetylgalactosaminyltransferase 4	14426	ENSMUSG00000090035

Vmn1r210	NA	Vmn1r210	vomeronasal 1 receptor 210	171269	ENSMUSG00000061296

Pcdhb6	NA	Pcdhb6	protocadherin beta 6	93877	ENSMUSG00000051678

Rell1	NA	Rell1	RELT-like 1	100532	ENSMUSG00000047881

Tspan18	NA	Tspan18	tetraspanin 18	241556	ENSMUSG00000027217

Bace1	NA	Bace1	beta-site APP cleaving enzyme 1	23821	ENSMUSG00000032086

Pcdhb1	NA	Pcdhb1	protocadherin beta 1	93872	ENSMUSG00000051663

Marveld2	NA	Marveld2	MARVEL (membrane-associating) domain containing 2	218518	ENSMUSG00000021636


cellular component	intrinsic to membrane	GO:0031224
C=5860;O=33;E=18.97;R=1.74;rawP=0.0003;adjP=0.0062
Olfr1181	NA	Olfr1181	olfactory receptor 1181	258060	ENSMUSG00000075125

Pigs	NA	Pigs	phosphatidylinositol glycan anchor biosynthesis, class S	276846	ENSMUSG00000041958

Golm1	NA	Golm1	golgi membrane protein 1	105348	ENSMUSG00000021556

Atp6v0a1	NA	Atp6v0a1	ATPase, H+ transporting, lysosomal V0 subunit A1	11975	ENSMUSG00000019302

Cdh19	NA	Cdh19	cadherin 19, type 2	227485	ENSMUSG00000047216

Vmn2r29	NA	Vmn2r29	vomeronasal 2, receptor 29	76229	ENSMUSG00000095730

Slc24a3	NA	Slc24a3	solute carrier family 24 (sodium/potassium/calcium exchanger), member 3	94249	ENSMUSG00000063873

Olfr798	NA	Olfr798	olfactory receptor 798	258549	ENSMUSG00000095002

Olfr1228	NA	Olfr1228	olfactory receptor 1228	258973	ENSMUSG00000075096

Abcd4	NA	Abcd4	ATP-binding cassette, sub-family D (ALD), member 4	19300	ENSMUSG00000021240

Galnt10	NA	Galnt10	UDP-N-acetyl-alpha-D-galactosamine:polypeptide N-acetylgalactosaminyltransferase 10	171212	ENSMUSG00000020520

Atp9b	NA	Atp9b	ATPase, class II, type 9B	50771	ENSMUSG00000024566

Tmco3	NA	Tmco3	transmembrane and coiled-coil domains 3	234076	ENSMUSG00000038497

Slc38a7	NA	Slc38a7	solute carrier family 38, member 7	234595	ENSMUSG00000036534

Olfr130	NA	Olfr130	olfactory receptor 130	258480	ENSMUSG00000094878

Tlr3	NA	Tlr3	toll-like receptor 3	142980	ENSMUSG00000031639

Lrrc8d	NA	Lrrc8d	leucine rich repeat containing 8D	231549	ENSMUSG00000046079

Ror1	NA	Ror1	receptor tyrosine kinase-like orphan receptor 1	26563	ENSMUSG00000035305

Olfr837	NA	Olfr837	olfactory receptor 837	258558	NULL

Stx1b	NA	Stx1b	syntaxin 1B	56216	ENSMUSG00000030806

Mospd2	NA	Mospd2	motile sperm domain containing 2	76763	ENSMUSG00000061778

Rnf43	NA	Rnf43	ring finger protein 43	207742	ENSMUSG00000034177

Olfr592	NA	Olfr592	olfactory receptor 592	404317	ENSMUSG00000073956

Gria1	NA	Gria1	glutamate receptor, ionotropic, AMPA1 (alpha 1)	14799	ENSMUSG00000020524

Mansc1	NA	Mansc1	MANSC domain containing 1	67729	ENSMUSG00000032718

Galnt4	NA	Galnt4	UDP-N-acetyl-alpha-D-galactosamine:polypeptide N-acetylgalactosaminyltransferase 4	14426	ENSMUSG00000090035

Vmn1r210	NA	Vmn1r210	vomeronasal 1 receptor 210	171269	ENSMUSG00000061296

Pcdhb6	NA	Pcdhb6	protocadherin beta 6	93877	ENSMUSG00000051678

Rell1	NA	Rell1	RELT-like 1	100532	ENSMUSG00000047881

Bace1	NA	Bace1	beta-site APP cleaving enzyme 1	23821	ENSMUSG00000032086

Tspan18	NA	Tspan18	tetraspanin 18	241556	ENSMUSG00000027217

Pcdhb1	NA	Pcdhb1	protocadherin beta 1	93872	ENSMUSG00000051663

Marveld2	NA	Marveld2	MARVEL (membrane-associating) domain containing 2	218518	ENSMUSG00000021636


cellular component	trans-Golgi network	GO:0005802
C=110;O=4;E=0.36;R=11.23;rawP=0.0005;adjP=0.0064
Bace1	NA	Bace1	beta-site APP cleaving enzyme 1	23821	ENSMUSG00000032086

Atp9b	NA	Atp9b	ATPase, class II, type 9B	50771	ENSMUSG00000024566

Pcsk1	NA	Pcsk1	proprotein convertase subtilisin/kexin type 1	18548	ENSMUSG00000021587

Ap1g2	NA	Ap1g2	adaptor protein complex AP-1, gamma 2 subunit	11766	ENSMUSG00000040701


cellular component	cell part	GO:0044464
C=13187;O=56;E=42.69;R=1.31;rawP=0.0013;adjP=0.0125
Wrn	NA	Wrn	Werner syndrome homolog (human)	22427	ENSMUSG00000031583

Etv5	NA	Etv5	ets variant gene 5	104156	ENSMUSG00000013089

Etv1	NA	Etv1	ets variant gene 1	14009	ENSMUSG00000004151

Neurod6	NA	Neurod6	neurogenic differentiation 6	11922	ENSMUSG00000037984

Acot2	NA	Acot2	acyl-CoA thioesterase 2	171210	ENSMUSG00000021226

Chrdl2	NA	Chrdl2	chordin-like 2	69121	ENSMUSG00000030732

Ccnjl	NA	Ccnjl	cyclin J-like	380694	ENSMUSG00000044707

Acaca	NA	Acaca	acetyl-Coenzyme A carboxylase alpha	107476	ENSMUSG00000020532

Pigs	NA	Pigs	phosphatidylinositol glycan anchor biosynthesis, class S	276846	ENSMUSG00000041958

Golm1	NA	Golm1	golgi membrane protein 1	105348	ENSMUSG00000021556

Atp6v0a1	NA	Atp6v0a1	ATPase, H+ transporting, lysosomal V0 subunit A1	11975	ENSMUSG00000019302

Cdh19	NA	Cdh19	cadherin 19, type 2	227485	ENSMUSG00000047216

Pik3c2g	NA	Pik3c2g	phosphatidylinositol 3-kinase, C2 domain containing, gamma polypeptide	18705	ENSMUSG00000030228

Exph5	NA	Exph5	exophilin 5	320051	ENSMUSG00000034584

Vmn2r29	NA	Vmn2r29	vomeronasal 2, receptor 29	76229	ENSMUSG00000095730

Slc24a3	NA	Slc24a3	solute carrier family 24 (sodium/potassium/calcium exchanger), member 3	94249	ENSMUSG00000063873

Nr3c2	NA	Nr3c2	nuclear receptor subfamily 3, group C, member 2	110784	ENSMUSG00000031618

Camsap3	NA	Camsap3	calmodulin regulated spectrin-associated protein family, member 3	69697	ENSMUSG00000044433

Rbmx	NA	Rbmx	RNA binding motif protein, X chromosome	19655	ENSMUSG00000031134

Vps33b	NA	Vps33b	vacuolar protein sorting 33B (yeast)	233405	ENSMUSG00000030534

Abcd4	NA	Abcd4	ATP-binding cassette, sub-family D (ALD), member 4	19300	ENSMUSG00000021240

Stk39	NA	Stk39	serine/threonine kinase 39	53416	ENSMUSG00000027030

Galnt10	NA	Galnt10	UDP-N-acetyl-alpha-D-galactosamine:polypeptide N-acetylgalactosaminyltransferase 10	171212	ENSMUSG00000020520

Atp9b	NA	Atp9b	ATPase, class II, type 9B	50771	ENSMUSG00000024566

Ap1g2	NA	Ap1g2	adaptor protein complex AP-1, gamma 2 subunit	11766	ENSMUSG00000040701

Slc38a7	NA	Slc38a7	solute carrier family 38, member 7	234595	ENSMUSG00000036534

Rab11fip2	NA	Rab11fip2	RAB11 family interacting protein 2 (class I)	74998	ENSMUSG00000040022

Pcsk1	NA	Pcsk1	proprotein convertase subtilisin/kexin type 1	18548	ENSMUSG00000021587

Tlr3	NA	Tlr3	toll-like receptor 3	142980	ENSMUSG00000031639

Jak1	NA	Jak1	Janus kinase 1	16451	ENSMUSG00000028530

Ror1	NA	Ror1	receptor tyrosine kinase-like orphan receptor 1	26563	ENSMUSG00000035305

Kprp	NA	Kprp	keratinocyte expressed, proline-rich	433619	ENSMUSG00000059832

Sepsecs	NA	Sepsecs	Sep (O-phosphoserine) tRNA:Sec (selenocysteine) tRNA synthase	211006	ENSMUSG00000029173

Dync1h1	NA	Dync1h1	dynein cytoplasmic 1 heavy chain 1	13424	ENSMUSG00000018707

Oxsm	NA	Oxsm	3-oxoacyl-ACP synthase, mitochondrial	71147	ENSMUSG00000021786

Prss39	NA	Prss39	protease, serine, 39	21755	ENSMUSG00000026125

Rnf43	NA	Rnf43	ring finger protein 43	207742	ENSMUSG00000034177

Gria1	NA	Gria1	glutamate receptor, ionotropic, AMPA1 (alpha 1)	14799	ENSMUSG00000020524

Arhgap31	NA	Arhgap31	Rho GTPase activating protein 31	12549	ENSMUSG00000022799

Pcsk9	NA	Pcsk9	proprotein convertase subtilisin/kexin type 9	100102	ENSMUSG00000044254

Vmn1r210	NA	Vmn1r210	vomeronasal 1 receptor 210	171269	ENSMUSG00000061296

Galnt4	NA	Galnt4	UDP-N-acetyl-alpha-D-galactosamine:polypeptide N-acetylgalactosaminyltransferase 4	14426	ENSMUSG00000090035

Hoxc10	NA	Hoxc10	homeobox C10	209448	ENSMUSG00000022484

Pcdhb6	NA	Pcdhb6	protocadherin beta 6	93877	ENSMUSG00000051678

Scmh1	NA	Scmh1	sex comb on midleg homolog 1	29871	ENSMUSG00000000085

Elmo1	NA	Elmo1	engulfment and cell motility 1	140580	ENSMUSG00000041112

Rell1	NA	Rell1	RELT-like 1	100532	ENSMUSG00000047881

Nap1l2	NA	Nap1l2	nucleosome assembly protein 1-like 2	17954	ENSMUSG00000082229

Bace1	NA	Bace1	beta-site APP cleaving enzyme 1	23821	ENSMUSG00000032086

Fig4	NA	Fig4	FIG4 homolog (S. cerevisiae)	103199	ENSMUSG00000038417

Hlcs	NA	Hlcs	holocarboxylase synthetase (biotin- [propriony-Coenzyme A-carboxylase (ATP-hydrolysing)] ligase)	110948	ENSMUSG00000040820

Pcdhb1	NA	Pcdhb1	protocadherin beta 1	93872	ENSMUSG00000051663

Trim2	NA	Trim2	tripartite motif-containing 2	80890	ENSMUSG00000027993

Zfp366	NA	Zfp366	zinc finger protein 366	238803	ENSMUSG00000050919

Dph1	NA	Dph1	DPH1 homolog (S. cerevisiae)	116905	ENSMUSG00000078789

Marveld2	NA	Marveld2	MARVEL (membrane-associating) domain containing 2	218518	ENSMUSG00000021636


cellular component	cell	GO:0005623
C=13188;O=56;E=42.69;R=1.31;rawP=0.0013;adjP=0.0125
Wrn	NA	Wrn	Werner syndrome homolog (human)	22427	ENSMUSG00000031583

Etv5	NA	Etv5	ets variant gene 5	104156	ENSMUSG00000013089

Etv1	NA	Etv1	ets variant gene 1	14009	ENSMUSG00000004151

Neurod6	NA	Neurod6	neurogenic differentiation 6	11922	ENSMUSG00000037984

Acot2	NA	Acot2	acyl-CoA thioesterase 2	171210	ENSMUSG00000021226

Chrdl2	NA	Chrdl2	chordin-like 2	69121	ENSMUSG00000030732

Ccnjl	NA	Ccnjl	cyclin J-like	380694	ENSMUSG00000044707

Acaca	NA	Acaca	acetyl-Coenzyme A carboxylase alpha	107476	ENSMUSG00000020532

Pigs	NA	Pigs	phosphatidylinositol glycan anchor biosynthesis, class S	276846	ENSMUSG00000041958

Golm1	NA	Golm1	golgi membrane protein 1	105348	ENSMUSG00000021556

Atp6v0a1	NA	Atp6v0a1	ATPase, H+ transporting, lysosomal V0 subunit A1	11975	ENSMUSG00000019302

Cdh19	NA	Cdh19	cadherin 19, type 2	227485	ENSMUSG00000047216

Pik3c2g	NA	Pik3c2g	phosphatidylinositol 3-kinase, C2 domain containing, gamma polypeptide	18705	ENSMUSG00000030228

Exph5	NA	Exph5	exophilin 5	320051	ENSMUSG00000034584

Vmn2r29	NA	Vmn2r29	vomeronasal 2, receptor 29	76229	ENSMUSG00000095730

Slc24a3	NA	Slc24a3	solute carrier family 24 (sodium/potassium/calcium exchanger), member 3	94249	ENSMUSG00000063873

Nr3c2	NA	Nr3c2	nuclear receptor subfamily 3, group C, member 2	110784	ENSMUSG00000031618

Camsap3	NA	Camsap3	calmodulin regulated spectrin-associated protein family, member 3	69697	ENSMUSG00000044433

Rbmx	NA	Rbmx	RNA binding motif protein, X chromosome	19655	ENSMUSG00000031134

Vps33b	NA	Vps33b	vacuolar protein sorting 33B (yeast)	233405	ENSMUSG00000030534

Abcd4	NA	Abcd4	ATP-binding cassette, sub-family D (ALD), member 4	19300	ENSMUSG00000021240

Stk39	NA	Stk39	serine/threonine kinase 39	53416	ENSMUSG00000027030

Galnt10	NA	Galnt10	UDP-N-acetyl-alpha-D-galactosamine:polypeptide N-acetylgalactosaminyltransferase 10	171212	ENSMUSG00000020520

Atp9b	NA	Atp9b	ATPase, class II, type 9B	50771	ENSMUSG00000024566

Ap1g2	NA	Ap1g2	adaptor protein complex AP-1, gamma 2 subunit	11766	ENSMUSG00000040701

Slc38a7	NA	Slc38a7	solute carrier family 38, member 7	234595	ENSMUSG00000036534

Rab11fip2	NA	Rab11fip2	RAB11 family interacting protein 2 (class I)	74998	ENSMUSG00000040022

Pcsk1	NA	Pcsk1	proprotein convertase subtilisin/kexin type 1	18548	ENSMUSG00000021587

Tlr3	NA	Tlr3	toll-like receptor 3	142980	ENSMUSG00000031639

Jak1	NA	Jak1	Janus kinase 1	16451	ENSMUSG00000028530

Ror1	NA	Ror1	receptor tyrosine kinase-like orphan receptor 1	26563	ENSMUSG00000035305

Kprp	NA	Kprp	keratinocyte expressed, proline-rich	433619	ENSMUSG00000059832

Sepsecs	NA	Sepsecs	Sep (O-phosphoserine) tRNA:Sec (selenocysteine) tRNA synthase	211006	ENSMUSG00000029173

Dync1h1	NA	Dync1h1	dynein cytoplasmic 1 heavy chain 1	13424	ENSMUSG00000018707

Oxsm	NA	Oxsm	3-oxoacyl-ACP synthase, mitochondrial	71147	ENSMUSG00000021786

Prss39	NA	Prss39	protease, serine, 39	21755	ENSMUSG00000026125

Rnf43	NA	Rnf43	ring finger protein 43	207742	ENSMUSG00000034177

Gria1	NA	Gria1	glutamate receptor, ionotropic, AMPA1 (alpha 1)	14799	ENSMUSG00000020524

Arhgap31	NA	Arhgap31	Rho GTPase activating protein 31	12549	ENSMUSG00000022799

Pcsk9	NA	Pcsk9	proprotein convertase subtilisin/kexin type 9	100102	ENSMUSG00000044254

Vmn1r210	NA	Vmn1r210	vomeronasal 1 receptor 210	171269	ENSMUSG00000061296

Galnt4	NA	Galnt4	UDP-N-acetyl-alpha-D-galactosamine:polypeptide N-acetylgalactosaminyltransferase 4	14426	ENSMUSG00000090035

Hoxc10	NA	Hoxc10	homeobox C10	209448	ENSMUSG00000022484

Pcdhb6	NA	Pcdhb6	protocadherin beta 6	93877	ENSMUSG00000051678

Scmh1	NA	Scmh1	sex comb on midleg homolog 1	29871	ENSMUSG00000000085

Elmo1	NA	Elmo1	engulfment and cell motility 1	140580	ENSMUSG00000041112

Rell1	NA	Rell1	RELT-like 1	100532	ENSMUSG00000047881

Nap1l2	NA	Nap1l2	nucleosome assembly protein 1-like 2	17954	ENSMUSG00000082229

Bace1	NA	Bace1	beta-site APP cleaving enzyme 1	23821	ENSMUSG00000032086

Fig4	NA	Fig4	FIG4 homolog (S. cerevisiae)	103199	ENSMUSG00000038417

Hlcs	NA	Hlcs	holocarboxylase synthetase (biotin- [propriony-Coenzyme A-carboxylase (ATP-hydrolysing)] ligase)	110948	ENSMUSG00000040820

Pcdhb1	NA	Pcdhb1	protocadherin beta 1	93872	ENSMUSG00000051663

Trim2	NA	Trim2	tripartite motif-containing 2	80890	ENSMUSG00000027993

Zfp366	NA	Zfp366	zinc finger protein 366	238803	ENSMUSG00000050919

Dph1	NA	Dph1	DPH1 homolog (S. cerevisiae)	116905	ENSMUSG00000078789

Marveld2	NA	Marveld2	MARVEL (membrane-associating) domain containing 2	218518	ENSMUSG00000021636


cellular component	membrane	GO:0016020
C=8145;O=39;E=26.37;R=1.48;rawP=0.0022;adjP=0.0188
Olfr1181	NA	Olfr1181	olfactory receptor 1181	258060	ENSMUSG00000075125

Pigs	NA	Pigs	phosphatidylinositol glycan anchor biosynthesis, class S	276846	ENSMUSG00000041958

Golm1	NA	Golm1	golgi membrane protein 1	105348	ENSMUSG00000021556

Atp6v0a1	NA	Atp6v0a1	ATPase, H+ transporting, lysosomal V0 subunit A1	11975	ENSMUSG00000019302

Cdh19	NA	Cdh19	cadherin 19, type 2	227485	ENSMUSG00000047216

Pik3c2g	NA	Pik3c2g	phosphatidylinositol 3-kinase, C2 domain containing, gamma polypeptide	18705	ENSMUSG00000030228

Vmn2r29	NA	Vmn2r29	vomeronasal 2, receptor 29	76229	ENSMUSG00000095730

Slc24a3	NA	Slc24a3	solute carrier family 24 (sodium/potassium/calcium exchanger), member 3	94249	ENSMUSG00000063873

Olfr798	NA	Olfr798	olfactory receptor 798	258549	ENSMUSG00000095002

Vps33b	NA	Vps33b	vacuolar protein sorting 33B (yeast)	233405	ENSMUSG00000030534

Olfr1228	NA	Olfr1228	olfactory receptor 1228	258973	ENSMUSG00000075096

Abcd4	NA	Abcd4	ATP-binding cassette, sub-family D (ALD), member 4	19300	ENSMUSG00000021240

Galnt10	NA	Galnt10	UDP-N-acetyl-alpha-D-galactosamine:polypeptide N-acetylgalactosaminyltransferase 10	171212	ENSMUSG00000020520

Stk39	NA	Stk39	serine/threonine kinase 39	53416	ENSMUSG00000027030

Atp9b	NA	Atp9b	ATPase, class II, type 9B	50771	ENSMUSG00000024566

Ap1g2	NA	Ap1g2	adaptor protein complex AP-1, gamma 2 subunit	11766	ENSMUSG00000040701

Tmco3	NA	Tmco3	transmembrane and coiled-coil domains 3	234076	ENSMUSG00000038497

Slc38a7	NA	Slc38a7	solute carrier family 38, member 7	234595	ENSMUSG00000036534

Olfr130	NA	Olfr130	olfactory receptor 130	258480	ENSMUSG00000094878

Tlr3	NA	Tlr3	toll-like receptor 3	142980	ENSMUSG00000031639

Lrrc8d	NA	Lrrc8d	leucine rich repeat containing 8D	231549	ENSMUSG00000046079

Ror1	NA	Ror1	receptor tyrosine kinase-like orphan receptor 1	26563	ENSMUSG00000035305

Olfr837	NA	Olfr837	olfactory receptor 837	258558	NULL

Mospd2	NA	Mospd2	motile sperm domain containing 2	76763	ENSMUSG00000061778

Stx1b	NA	Stx1b	syntaxin 1B	56216	ENSMUSG00000030806

Rnf43	NA	Rnf43	ring finger protein 43	207742	ENSMUSG00000034177

Olfr592	NA	Olfr592	olfactory receptor 592	404317	ENSMUSG00000073956

Gria1	NA	Gria1	glutamate receptor, ionotropic, AMPA1 (alpha 1)	14799	ENSMUSG00000020524

Mansc1	NA	Mansc1	MANSC domain containing 1	67729	ENSMUSG00000032718

Galnt4	NA	Galnt4	UDP-N-acetyl-alpha-D-galactosamine:polypeptide N-acetylgalactosaminyltransferase 4	14426	ENSMUSG00000090035

Vmn1r210	NA	Vmn1r210	vomeronasal 1 receptor 210	171269	ENSMUSG00000061296

Pcdhb6	NA	Pcdhb6	protocadherin beta 6	93877	ENSMUSG00000051678

Elmo1	NA	Elmo1	engulfment and cell motility 1	140580	ENSMUSG00000041112

Rell1	NA	Rell1	RELT-like 1	100532	ENSMUSG00000047881

Tspan18	NA	Tspan18	tetraspanin 18	241556	ENSMUSG00000027217

Bace1	NA	Bace1	beta-site APP cleaving enzyme 1	23821	ENSMUSG00000032086

Fig4	NA	Fig4	FIG4 homolog (S. cerevisiae)	103199	ENSMUSG00000038417

Pcdhb1	NA	Pcdhb1	protocadherin beta 1	93872	ENSMUSG00000051663

Marveld2	NA	Marveld2	MARVEL (membrane-associating) domain containing 2	218518	ENSMUSG00000021636


cellular component	organelle	GO:0043226
C=9753;O=44;E=31.57;R=1.39;rawP=0.0031;adjP=0.0217
Wrn	NA	Wrn	Werner syndrome homolog (human)	22427	ENSMUSG00000031583

Etv5	NA	Etv5	ets variant gene 5	104156	ENSMUSG00000013089

Etv1	NA	Etv1	ets variant gene 1	14009	ENSMUSG00000004151

Neurod6	NA	Neurod6	neurogenic differentiation 6	11922	ENSMUSG00000037984

Acot2	NA	Acot2	acyl-CoA thioesterase 2	171210	ENSMUSG00000021226

Chrdl2	NA	Chrdl2	chordin-like 2	69121	ENSMUSG00000030732

Ccnjl	NA	Ccnjl	cyclin J-like	380694	ENSMUSG00000044707

Acaca	NA	Acaca	acetyl-Coenzyme A carboxylase alpha	107476	ENSMUSG00000020532

Pigs	NA	Pigs	phosphatidylinositol glycan anchor biosynthesis, class S	276846	ENSMUSG00000041958

Golm1	NA	Golm1	golgi membrane protein 1	105348	ENSMUSG00000021556

Atp6v0a1	NA	Atp6v0a1	ATPase, H+ transporting, lysosomal V0 subunit A1	11975	ENSMUSG00000019302

Pik3c2g	NA	Pik3c2g	phosphatidylinositol 3-kinase, C2 domain containing, gamma polypeptide	18705	ENSMUSG00000030228

Exph5	NA	Exph5	exophilin 5	320051	ENSMUSG00000034584

Nr3c2	NA	Nr3c2	nuclear receptor subfamily 3, group C, member 2	110784	ENSMUSG00000031618

Camsap3	NA	Camsap3	calmodulin regulated spectrin-associated protein family, member 3	69697	ENSMUSG00000044433

Rbmx	NA	Rbmx	RNA binding motif protein, X chromosome	19655	ENSMUSG00000031134

Vps33b	NA	Vps33b	vacuolar protein sorting 33B (yeast)	233405	ENSMUSG00000030534

Abcd4	NA	Abcd4	ATP-binding cassette, sub-family D (ALD), member 4	19300	ENSMUSG00000021240

Stk39	NA	Stk39	serine/threonine kinase 39	53416	ENSMUSG00000027030

Galnt10	NA	Galnt10	UDP-N-acetyl-alpha-D-galactosamine:polypeptide N-acetylgalactosaminyltransferase 10	171212	ENSMUSG00000020520

Atp9b	NA	Atp9b	ATPase, class II, type 9B	50771	ENSMUSG00000024566

Ap1g2	NA	Ap1g2	adaptor protein complex AP-1, gamma 2 subunit	11766	ENSMUSG00000040701

Rab11fip2	NA	Rab11fip2	RAB11 family interacting protein 2 (class I)	74998	ENSMUSG00000040022

Pcsk1	NA	Pcsk1	proprotein convertase subtilisin/kexin type 1	18548	ENSMUSG00000021587

Tlr3	NA	Tlr3	toll-like receptor 3	142980	ENSMUSG00000031639

Jak1	NA	Jak1	Janus kinase 1	16451	ENSMUSG00000028530

Sepsecs	NA	Sepsecs	Sep (O-phosphoserine) tRNA:Sec (selenocysteine) tRNA synthase	211006	ENSMUSG00000029173

Dync1h1	NA	Dync1h1	dynein cytoplasmic 1 heavy chain 1	13424	ENSMUSG00000018707

Oxsm	NA	Oxsm	3-oxoacyl-ACP synthase, mitochondrial	71147	ENSMUSG00000021786

Prss39	NA	Prss39	protease, serine, 39	21755	ENSMUSG00000026125

Rnf43	NA	Rnf43	ring finger protein 43	207742	ENSMUSG00000034177

Gria1	NA	Gria1	glutamate receptor, ionotropic, AMPA1 (alpha 1)	14799	ENSMUSG00000020524

Pcsk9	NA	Pcsk9	proprotein convertase subtilisin/kexin type 9	100102	ENSMUSG00000044254

Galnt4	NA	Galnt4	UDP-N-acetyl-alpha-D-galactosamine:polypeptide N-acetylgalactosaminyltransferase 4	14426	ENSMUSG00000090035

Hoxc10	NA	Hoxc10	homeobox C10	209448	ENSMUSG00000022484

Scmh1	NA	Scmh1	sex comb on midleg homolog 1	29871	ENSMUSG00000000085

Elmo1	NA	Elmo1	engulfment and cell motility 1	140580	ENSMUSG00000041112

Rell1	NA	Rell1	RELT-like 1	100532	ENSMUSG00000047881

Nap1l2	NA	Nap1l2	nucleosome assembly protein 1-like 2	17954	ENSMUSG00000082229

Bace1	NA	Bace1	beta-site APP cleaving enzyme 1	23821	ENSMUSG00000032086

Fig4	NA	Fig4	FIG4 homolog (S. cerevisiae)	103199	ENSMUSG00000038417

Hlcs	NA	Hlcs	holocarboxylase synthetase (biotin- [propriony-Coenzyme A-carboxylase (ATP-hydrolysing)] ligase)	110948	ENSMUSG00000040820

Zfp366	NA	Zfp366	zinc finger protein 366	238803	ENSMUSG00000050919

Dph1	NA	Dph1	DPH1 homolog (S. cerevisiae)	116905	ENSMUSG00000078789


cellular component	intracellular organelle	GO:0043229
C=9730;O=44;E=31.50;R=1.40;rawP=0.0029;adjP=0.0217
Wrn	NA	Wrn	Werner syndrome homolog (human)	22427	ENSMUSG00000031583

Etv5	NA	Etv5	ets variant gene 5	104156	ENSMUSG00000013089

Etv1	NA	Etv1	ets variant gene 1	14009	ENSMUSG00000004151

Neurod6	NA	Neurod6	neurogenic differentiation 6	11922	ENSMUSG00000037984

Acot2	NA	Acot2	acyl-CoA thioesterase 2	171210	ENSMUSG00000021226

Chrdl2	NA	Chrdl2	chordin-like 2	69121	ENSMUSG00000030732

Ccnjl	NA	Ccnjl	cyclin J-like	380694	ENSMUSG00000044707

Acaca	NA	Acaca	acetyl-Coenzyme A carboxylase alpha	107476	ENSMUSG00000020532

Pigs	NA	Pigs	phosphatidylinositol glycan anchor biosynthesis, class S	276846	ENSMUSG00000041958

Golm1	NA	Golm1	golgi membrane protein 1	105348	ENSMUSG00000021556

Atp6v0a1	NA	Atp6v0a1	ATPase, H+ transporting, lysosomal V0 subunit A1	11975	ENSMUSG00000019302

Pik3c2g	NA	Pik3c2g	phosphatidylinositol 3-kinase, C2 domain containing, gamma polypeptide	18705	ENSMUSG00000030228

Exph5	NA	Exph5	exophilin 5	320051	ENSMUSG00000034584

Nr3c2	NA	Nr3c2	nuclear receptor subfamily 3, group C, member 2	110784	ENSMUSG00000031618

Camsap3	NA	Camsap3	calmodulin regulated spectrin-associated protein family, member 3	69697	ENSMUSG00000044433

Rbmx	NA	Rbmx	RNA binding motif protein, X chromosome	19655	ENSMUSG00000031134

Vps33b	NA	Vps33b	vacuolar protein sorting 33B (yeast)	233405	ENSMUSG00000030534

Abcd4	NA	Abcd4	ATP-binding cassette, sub-family D (ALD), member 4	19300	ENSMUSG00000021240

Stk39	NA	Stk39	serine/threonine kinase 39	53416	ENSMUSG00000027030

Galnt10	NA	Galnt10	UDP-N-acetyl-alpha-D-galactosamine:polypeptide N-acetylgalactosaminyltransferase 10	171212	ENSMUSG00000020520

Atp9b	NA	Atp9b	ATPase, class II, type 9B	50771	ENSMUSG00000024566

Ap1g2	NA	Ap1g2	adaptor protein complex AP-1, gamma 2 subunit	11766	ENSMUSG00000040701

Rab11fip2	NA	Rab11fip2	RAB11 family interacting protein 2 (class I)	74998	ENSMUSG00000040022

Pcsk1	NA	Pcsk1	proprotein convertase subtilisin/kexin type 1	18548	ENSMUSG00000021587

Tlr3	NA	Tlr3	toll-like receptor 3	142980	ENSMUSG00000031639

Jak1	NA	Jak1	Janus kinase 1	16451	ENSMUSG00000028530

Sepsecs	NA	Sepsecs	Sep (O-phosphoserine) tRNA:Sec (selenocysteine) tRNA synthase	211006	ENSMUSG00000029173

Dync1h1	NA	Dync1h1	dynein cytoplasmic 1 heavy chain 1	13424	ENSMUSG00000018707

Oxsm	NA	Oxsm	3-oxoacyl-ACP synthase, mitochondrial	71147	ENSMUSG00000021786

Prss39	NA	Prss39	protease, serine, 39	21755	ENSMUSG00000026125

Rnf43	NA	Rnf43	ring finger protein 43	207742	ENSMUSG00000034177

Gria1	NA	Gria1	glutamate receptor, ionotropic, AMPA1 (alpha 1)	14799	ENSMUSG00000020524

Pcsk9	NA	Pcsk9	proprotein convertase subtilisin/kexin type 9	100102	ENSMUSG00000044254

Galnt4	NA	Galnt4	UDP-N-acetyl-alpha-D-galactosamine:polypeptide N-acetylgalactosaminyltransferase 4	14426	ENSMUSG00000090035

Hoxc10	NA	Hoxc10	homeobox C10	209448	ENSMUSG00000022484

Scmh1	NA	Scmh1	sex comb on midleg homolog 1	29871	ENSMUSG00000000085

Elmo1	NA	Elmo1	engulfment and cell motility 1	140580	ENSMUSG00000041112

Rell1	NA	Rell1	RELT-like 1	100532	ENSMUSG00000047881

Nap1l2	NA	Nap1l2	nucleosome assembly protein 1-like 2	17954	ENSMUSG00000082229

Bace1	NA	Bace1	beta-site APP cleaving enzyme 1	23821	ENSMUSG00000032086

Fig4	NA	Fig4	FIG4 homolog (S. cerevisiae)	103199	ENSMUSG00000038417

Hlcs	NA	Hlcs	holocarboxylase synthetase (biotin- [propriony-Coenzyme A-carboxylase (ATP-hydrolysing)] ligase)	110948	ENSMUSG00000040820

Zfp366	NA	Zfp366	zinc finger protein 366	238803	ENSMUSG00000050919

Dph1	NA	Dph1	DPH1 homolog (S. cerevisiae)	116905	ENSMUSG00000078789


cellular component	intracellular membrane-bounded organelle	GO:0043231
C=8644;O=40;E=27.98;R=1.43;rawP=0.0036;adjP=0.0225
Wrn	NA	Wrn	Werner syndrome homolog (human)	22427	ENSMUSG00000031583

Etv5	NA	Etv5	ets variant gene 5	104156	ENSMUSG00000013089

Etv1	NA	Etv1	ets variant gene 1	14009	ENSMUSG00000004151

Neurod6	NA	Neurod6	neurogenic differentiation 6	11922	ENSMUSG00000037984

Acot2	NA	Acot2	acyl-CoA thioesterase 2	171210	ENSMUSG00000021226

Chrdl2	NA	Chrdl2	chordin-like 2	69121	ENSMUSG00000030732

Ccnjl	NA	Ccnjl	cyclin J-like	380694	ENSMUSG00000044707

Acaca	NA	Acaca	acetyl-Coenzyme A carboxylase alpha	107476	ENSMUSG00000020532

Pigs	NA	Pigs	phosphatidylinositol glycan anchor biosynthesis, class S	276846	ENSMUSG00000041958

Golm1	NA	Golm1	golgi membrane protein 1	105348	ENSMUSG00000021556

Atp6v0a1	NA	Atp6v0a1	ATPase, H+ transporting, lysosomal V0 subunit A1	11975	ENSMUSG00000019302

Pik3c2g	NA	Pik3c2g	phosphatidylinositol 3-kinase, C2 domain containing, gamma polypeptide	18705	ENSMUSG00000030228

Exph5	NA	Exph5	exophilin 5	320051	ENSMUSG00000034584

Nr3c2	NA	Nr3c2	nuclear receptor subfamily 3, group C, member 2	110784	ENSMUSG00000031618

Rbmx	NA	Rbmx	RNA binding motif protein, X chromosome	19655	ENSMUSG00000031134

Vps33b	NA	Vps33b	vacuolar protein sorting 33B (yeast)	233405	ENSMUSG00000030534

Abcd4	NA	Abcd4	ATP-binding cassette, sub-family D (ALD), member 4	19300	ENSMUSG00000021240

Galnt10	NA	Galnt10	UDP-N-acetyl-alpha-D-galactosamine:polypeptide N-acetylgalactosaminyltransferase 10	171212	ENSMUSG00000020520

Stk39	NA	Stk39	serine/threonine kinase 39	53416	ENSMUSG00000027030

Atp9b	NA	Atp9b	ATPase, class II, type 9B	50771	ENSMUSG00000024566

Ap1g2	NA	Ap1g2	adaptor protein complex AP-1, gamma 2 subunit	11766	ENSMUSG00000040701

Rab11fip2	NA	Rab11fip2	RAB11 family interacting protein 2 (class I)	74998	ENSMUSG00000040022

Pcsk1	NA	Pcsk1	proprotein convertase subtilisin/kexin type 1	18548	ENSMUSG00000021587

Tlr3	NA	Tlr3	toll-like receptor 3	142980	ENSMUSG00000031639

Jak1	NA	Jak1	Janus kinase 1	16451	ENSMUSG00000028530

Sepsecs	NA	Sepsecs	Sep (O-phosphoserine) tRNA:Sec (selenocysteine) tRNA synthase	211006	ENSMUSG00000029173

Dync1h1	NA	Dync1h1	dynein cytoplasmic 1 heavy chain 1	13424	ENSMUSG00000018707

Oxsm	NA	Oxsm	3-oxoacyl-ACP synthase, mitochondrial	71147	ENSMUSG00000021786

Rnf43	NA	Rnf43	ring finger protein 43	207742	ENSMUSG00000034177

Gria1	NA	Gria1	glutamate receptor, ionotropic, AMPA1 (alpha 1)	14799	ENSMUSG00000020524

Pcsk9	NA	Pcsk9	proprotein convertase subtilisin/kexin type 9	100102	ENSMUSG00000044254

Galnt4	NA	Galnt4	UDP-N-acetyl-alpha-D-galactosamine:polypeptide N-acetylgalactosaminyltransferase 4	14426	ENSMUSG00000090035

Hoxc10	NA	Hoxc10	homeobox C10	209448	ENSMUSG00000022484

Scmh1	NA	Scmh1	sex comb on midleg homolog 1	29871	ENSMUSG00000000085

Nap1l2	NA	Nap1l2	nucleosome assembly protein 1-like 2	17954	ENSMUSG00000082229

Bace1	NA	Bace1	beta-site APP cleaving enzyme 1	23821	ENSMUSG00000032086

Fig4	NA	Fig4	FIG4 homolog (S. cerevisiae)	103199	ENSMUSG00000038417

Hlcs	NA	Hlcs	holocarboxylase synthetase (biotin- [propriony-Coenzyme A-carboxylase (ATP-hydrolysing)] ligase)	110948	ENSMUSG00000040820

Zfp366	NA	Zfp366	zinc finger protein 366	238803	ENSMUSG00000050919

Dph1	NA	Dph1	DPH1 homolog (S. cerevisiae)	116905	ENSMUSG00000078789


cellular component	membrane-bounded organelle	GO:0043227
C=8664;O=40;E=28.05;R=1.43;rawP=0.0038;adjP=0.0225
Wrn	NA	Wrn	Werner syndrome homolog (human)	22427	ENSMUSG00000031583

Etv5	NA	Etv5	ets variant gene 5	104156	ENSMUSG00000013089

Etv1	NA	Etv1	ets variant gene 1	14009	ENSMUSG00000004151

Neurod6	NA	Neurod6	neurogenic differentiation 6	11922	ENSMUSG00000037984

Acot2	NA	Acot2	acyl-CoA thioesterase 2	171210	ENSMUSG00000021226

Chrdl2	NA	Chrdl2	chordin-like 2	69121	ENSMUSG00000030732

Ccnjl	NA	Ccnjl	cyclin J-like	380694	ENSMUSG00000044707

Acaca	NA	Acaca	acetyl-Coenzyme A carboxylase alpha	107476	ENSMUSG00000020532

Pigs	NA	Pigs	phosphatidylinositol glycan anchor biosynthesis, class S	276846	ENSMUSG00000041958

Golm1	NA	Golm1	golgi membrane protein 1	105348	ENSMUSG00000021556

Atp6v0a1	NA	Atp6v0a1	ATPase, H+ transporting, lysosomal V0 subunit A1	11975	ENSMUSG00000019302

Pik3c2g	NA	Pik3c2g	phosphatidylinositol 3-kinase, C2 domain containing, gamma polypeptide	18705	ENSMUSG00000030228

Exph5	NA	Exph5	exophilin 5	320051	ENSMUSG00000034584

Nr3c2	NA	Nr3c2	nuclear receptor subfamily 3, group C, member 2	110784	ENSMUSG00000031618

Rbmx	NA	Rbmx	RNA binding motif protein, X chromosome	19655	ENSMUSG00000031134

Vps33b	NA	Vps33b	vacuolar protein sorting 33B (yeast)	233405	ENSMUSG00000030534

Abcd4	NA	Abcd4	ATP-binding cassette, sub-family D (ALD), member 4	19300	ENSMUSG00000021240

Galnt10	NA	Galnt10	UDP-N-acetyl-alpha-D-galactosamine:polypeptide N-acetylgalactosaminyltransferase 10	171212	ENSMUSG00000020520

Stk39	NA	Stk39	serine/threonine kinase 39	53416	ENSMUSG00000027030

Atp9b	NA	Atp9b	ATPase, class II, type 9B	50771	ENSMUSG00000024566

Ap1g2	NA	Ap1g2	adaptor protein complex AP-1, gamma 2 subunit	11766	ENSMUSG00000040701

Rab11fip2	NA	Rab11fip2	RAB11 family interacting protein 2 (class I)	74998	ENSMUSG00000040022

Pcsk1	NA	Pcsk1	proprotein convertase subtilisin/kexin type 1	18548	ENSMUSG00000021587

Tlr3	NA	Tlr3	toll-like receptor 3	142980	ENSMUSG00000031639

Jak1	NA	Jak1	Janus kinase 1	16451	ENSMUSG00000028530

Sepsecs	NA	Sepsecs	Sep (O-phosphoserine) tRNA:Sec (selenocysteine) tRNA synthase	211006	ENSMUSG00000029173

Dync1h1	NA	Dync1h1	dynein cytoplasmic 1 heavy chain 1	13424	ENSMUSG00000018707

Oxsm	NA	Oxsm	3-oxoacyl-ACP synthase, mitochondrial	71147	ENSMUSG00000021786

Rnf43	NA	Rnf43	ring finger protein 43	207742	ENSMUSG00000034177

Gria1	NA	Gria1	glutamate receptor, ionotropic, AMPA1 (alpha 1)	14799	ENSMUSG00000020524

Pcsk9	NA	Pcsk9	proprotein convertase subtilisin/kexin type 9	100102	ENSMUSG00000044254

Galnt4	NA	Galnt4	UDP-N-acetyl-alpha-D-galactosamine:polypeptide N-acetylgalactosaminyltransferase 4	14426	ENSMUSG00000090035

Hoxc10	NA	Hoxc10	homeobox C10	209448	ENSMUSG00000022484

Scmh1	NA	Scmh1	sex comb on midleg homolog 1	29871	ENSMUSG00000000085

Nap1l2	NA	Nap1l2	nucleosome assembly protein 1-like 2	17954	ENSMUSG00000082229

Bace1	NA	Bace1	beta-site APP cleaving enzyme 1	23821	ENSMUSG00000032086

Fig4	NA	Fig4	FIG4 homolog (S. cerevisiae)	103199	ENSMUSG00000038417

Hlcs	NA	Hlcs	holocarboxylase synthetase (biotin- [propriony-Coenzyme A-carboxylase (ATP-hydrolysing)] ligase)	110948	ENSMUSG00000040820

Zfp366	NA	Zfp366	zinc finger protein 366	238803	ENSMUSG00000050919

Dph1	NA	Dph1	DPH1 homolog (S. cerevisiae)	116905	ENSMUSG00000078789


cellular component	perinuclear region of cytoplasm	GO:0048471
C=388;O=5;E=1.26;R=3.98;rawP=0.0085;adjP=0.0467
Pcsk9	NA	Pcsk9	proprotein convertase subtilisin/kexin type 9	100102	ENSMUSG00000044254

Galnt4	NA	Galnt4	UDP-N-acetyl-alpha-D-galactosamine:polypeptide N-acetylgalactosaminyltransferase 4	14426	ENSMUSG00000090035

Atp9b	NA	Atp9b	ATPase, class II, type 9B	50771	ENSMUSG00000024566

Pcsk1	NA	Pcsk1	proprotein convertase subtilisin/kexin type 1	18548	ENSMUSG00000021587

Vps33b	NA	Vps33b	vacuolar protein sorting 33B (yeast)	233405	ENSMUSG00000030534
