# Supplementary material for: Peripubertal Nutritional Prevention of Cancer-Associated Gene Expression and Phenotypes
Source: Cancers (Basel). 2023 Jan 21;15(3):674. doi: 10.3390/cancers15030674 (PMC9913820; doi:10.3390/cancers15030674)
Supplement: Supplementary file 1 [file cancers-15-00674-s001.zip › Supplementary Data S4 - GO Upregulated.txt]

User file and parameters: User file: textAreaUpload.txt, Organism: mmusculus, Id Type: gene_symbol, Ref Set: entrezgene, Significance Level: .05, Statistics Test: Hypergeometric, MTC: BH, Minimum: 2

The results for each enriched GO category are listed in this table. For each GO category, the first row lists its sub-root
(biological process, molecular function, or cellular component), category name, and corresponding GO ID. The second row lists
number of reference genes in the category (C), number of genes in the gene set and also in the category (O), expected number in the
category (E), Ratio of enrichment (R), p value from hypergeometric test (rawP), and p value adjusted by the multiple test adjustment (adjP).
Finally, genes in the category are listed. For each gene, the table lists the user uploaded ID and value (optional), Entrez ID,
Ensembl Gene Stable ID, Gene symbol, and description.


biological process	cellular macromolecule metabolic process	GO:0044260
C=5669;O=37;E=16.39;R=2.26;rawP=8.30e-08;adjP=3.49e-05
Fubp1	NA	Fubp1	far upstream element (FUSE) binding protein 1	51886	ENSMUSG00000028034

Rabggtb	NA	Rabggtb	RAB geranylgeranyl transferase, b subunit	19352	ENSMUSG00000038975

Adam8	NA	Adam8	a disintegrin and metallopeptidase domain 8	11501	ENSMUSG00000025473

Safb	NA	Safb	scaffold attachment factor B	224903	ENSMUSG00000071054

Mmp13	NA	Mmp13	matrix metallopeptidase 13	17386	ENSMUSG00000050578

Aktip	NA	Aktip	thymoma viral proto-oncogene 1 interacting protein	14339	ENSMUSG00000031667

Prpf39	NA	Prpf39	PRP39 pre-mRNA processing factor 39 homolog (yeast)	328110	ENSMUSG00000035597

Nfyb	NA	Nfyb	nuclear transcription factor-Y beta	18045	ENSMUSG00000020248

Sra1	NA	Sra1	steroid receptor RNA activator 1	24068	ENSMUSG00000006050

Zfp553	NA	Zfp553	zinc finger protein 553	233887	ENSMUSG00000045598

Nrf1	NA	Nrf1	nuclear respiratory factor 1	18181	ENSMUSG00000058440

Banp	NA	Banp	BTG3 associated nuclear protein	53325	ENSMUSG00000025316

Trib3	NA	Trib3	tribbles homolog 3 (Drosophila)	228775	ENSMUSG00000032715

Zranb1	NA	Zranb1	zinc finger, RAN-binding domain containing 1	360216	ENSMUSG00000030967

Sfr1	NA	Sfr1	SWI5 dependent recombination repair 1	67788	ENSMUSG00000025066

Taf3	NA	Taf3	TAF3 RNA polymerase II, TATA box binding protein (TBP)-associated factor	209361	ENSMUSG00000025782

Ccar1	NA	Ccar1	cell division cycle and apoptosis regulator 1	67500	ENSMUSG00000020074

Ppig	NA	Ppig	peptidyl-prolyl isomerase G (cyclophilin G)	228005	ENSMUSG00000042133

Arih2	NA	Arih2	ariadne homolog 2 (Drosophila)	23807	ENSMUSG00000064145

Rab5a	NA	Rab5a	RAB5A, member RAS oncogene family	271457	ENSMUSG00000017831

Sltm	NA	Sltm	SAFB-like, transcription modulator	66660	ENSMUSG00000032212

Med7	NA	Med7	mediator complex subunit 7	66213	ENSMUSG00000020397

Rbm17	NA	Rbm17	RNA binding motif protein 17	76938	ENSMUSG00000037197

Polr1c	NA	Polr1c	polymerase (RNA) I polypeptide C	20016	ENSMUSG00000067148

Top1	NA	Top1	topoisomerase (DNA) I	21969	ENSMUSG00000070544

Dbndd2	NA	Dbndd2	dysbindin (dystrobrevin binding protein 1) domain containing 2	52840	ENSMUSG00000017734

Tmf1	NA	Tmf1	TATA element modulatory factor 1	232286	ENSMUSG00000030059

Dnajb1	NA	Dnajb1	DnaJ (Hsp40) homolog, subfamily B, member 1	81489	ENSMUSG00000005483

Ankrd54	NA	Ankrd54	ankyrin repeat domain 54	223690	ENSMUSG00000033055

Ppp4r2	NA	Ppp4r2	protein phosphatase 4, regulatory subunit 2	232314	ENSMUSG00000052144

Prmt6	NA	Prmt6	protein arginine N-methyltransferase 6	99890	ENSMUSG00000049300

Ubtf	NA	Ubtf	upstream binding transcription factor, RNA polymerase I	21429	ENSMUSG00000020923

Smndc1	NA	Smndc1	survival motor neuron domain containing 1	76479	ENSMUSG00000025024

Mphosph10	NA	Mphosph10	M-phase phosphoprotein 10 (U3 small nucleolar ribonucleoprotein)	67973	ENSMUSG00000030521

Dnajc5	NA	Dnajc5	DnaJ (Hsp40) homolog, subfamily C, member 5	13002	ENSMUSG00000000826

Sphk1	NA	Sphk1	sphingosine kinase 1	20698	ENSMUSG00000061878

Srsf7	NA	Srsf7	serine/arginine-rich splicing factor 7	225027	ENSMUSG00000024097


biological process	cellular process	GO:0009987
C=13317;O=58;E=38.51;R=1.51;rawP=5.88e-07;adjP=0.0001
Fubp1	NA	Fubp1	far upstream element (FUSE) binding protein 1	51886	ENSMUSG00000028034

Vapa	NA	Vapa	vesicle-associated membrane protein, associated protein A	30960	ENSMUSG00000024091

Rabggtb	NA	Rabggtb	RAB geranylgeranyl transferase, b subunit	19352	ENSMUSG00000038975

Adam8	NA	Adam8	a disintegrin and metallopeptidase domain 8	11501	ENSMUSG00000025473

Olfr361	NA	Olfr361	olfactory receptor 361	258365	ENSMUSG00000075378

Safb	NA	Safb	scaffold attachment factor B	224903	ENSMUSG00000071054

Mmp13	NA	Mmp13	matrix metallopeptidase 13	17386	ENSMUSG00000050578

Utp3	NA	Utp3	UTP3, small subunit (SSU) processome component, homolog (S. cerevisiae)	65961	ENSMUSG00000070697

Oaz2	NA	Oaz2	ornithine decarboxylase antizyme 2	18247	ENSMUSG00000040652

Aktip	NA	Aktip	thymoma viral proto-oncogene 1 interacting protein	14339	ENSMUSG00000031667

Prpf39	NA	Prpf39	PRP39 pre-mRNA processing factor 39 homolog (yeast)	328110	ENSMUSG00000035597

Cox7a2l	NA	Cox7a2l	cytochrome c oxidase subunit VIIa polypeptide 2-like	20463	ENSMUSG00000024248

Nfyb	NA	Nfyb	nuclear transcription factor-Y beta	18045	ENSMUSG00000020248

Slc39a7	NA	Slc39a7	solute carrier family 39 (zinc transporter), member 7	14977	ENSMUSG00000024327

Olfr922	NA	Olfr922	olfactory receptor 922	258777	ENSMUSG00000043911

Sra1	NA	Sra1	steroid receptor RNA activator 1	24068	ENSMUSG00000006050

Camsap1	NA	Camsap1	calmodulin regulated spectrin-associated protein 1	227634	ENSMUSG00000026933

Treml1	NA	Treml1	triggering receptor expressed on myeloid cells-like 1	71326	ENSMUSG00000023993

Zfp553	NA	Zfp553	zinc finger protein 553	233887	ENSMUSG00000045598

Nrf1	NA	Nrf1	nuclear respiratory factor 1	18181	ENSMUSG00000058440

Banp	NA	Banp	BTG3 associated nuclear protein	53325	ENSMUSG00000025316

Ccng2	NA	Ccng2	cyclin G2	12452	ENSMUSG00000029385

Trib3	NA	Trib3	tribbles homolog 3 (Drosophila)	228775	ENSMUSG00000032715

Stx3	NA	Stx3	syntaxin 3	20908	ENSMUSG00000041488

Rae1	NA	Rae1	RAE1 RNA export 1 homolog (S. pombe)	66679	ENSMUSG00000027509

Plekha8	NA	Plekha8	pleckstrin homology domain containing, family A (phosphoinositide binding specific) member 8	231999	ENSMUSG00000005225

Clec4e	NA	Clec4e	C-type lectin domain family 4, member e	56619	ENSMUSG00000030142

Zranb1	NA	Zranb1	zinc finger, RAN-binding domain containing 1	360216	ENSMUSG00000030967

Sfr1	NA	Sfr1	SWI5 dependent recombination repair 1	67788	ENSMUSG00000025066

Taf3	NA	Taf3	TAF3 RNA polymerase II, TATA box binding protein (TBP)-associated factor	209361	ENSMUSG00000025782

Ppig	NA	Ppig	peptidyl-prolyl isomerase G (cyclophilin G)	228005	ENSMUSG00000042133

Phax	NA	Phax	phosphorylated adaptor for RNA export	56698	ENSMUSG00000008301

Ccar1	NA	Ccar1	cell division cycle and apoptosis regulator 1	67500	ENSMUSG00000020074

Arih2	NA	Arih2	ariadne homolog 2 (Drosophila)	23807	ENSMUSG00000064145

Rab5a	NA	Rab5a	RAB5A, member RAS oncogene family	271457	ENSMUSG00000017831

Sncb	NA	Sncb	synuclein, beta	104069	ENSMUSG00000034891

Sltm	NA	Sltm	SAFB-like, transcription modulator	66660	ENSMUSG00000032212

Rilpl1	NA	Rilpl1	Rab interacting lysosomal protein-like 1	75695	ENSMUSG00000029392

Rbm17	NA	Rbm17	RNA binding motif protein 17	76938	ENSMUSG00000037197

Med7	NA	Med7	mediator complex subunit 7	66213	ENSMUSG00000020397

Polr1c	NA	Polr1c	polymerase (RNA) I polypeptide C	20016	ENSMUSG00000067148

Top1	NA	Top1	topoisomerase (DNA) I	21969	ENSMUSG00000070544

Dbndd2	NA	Dbndd2	dysbindin (dystrobrevin binding protein 1) domain containing 2	52840	ENSMUSG00000017734

Tmf1	NA	Tmf1	TATA element modulatory factor 1	232286	ENSMUSG00000030059

Dnajb1	NA	Dnajb1	DnaJ (Hsp40) homolog, subfamily B, member 1	81489	ENSMUSG00000005483

Ankrd54	NA	Ankrd54	ankyrin repeat domain 54	223690	ENSMUSG00000033055

Ppp4r2	NA	Ppp4r2	protein phosphatase 4, regulatory subunit 2	232314	ENSMUSG00000052144

Mtfr1	NA	Mtfr1	mitochondrial fission regulator 1	67472	ENSMUSG00000027601

Prmt6	NA	Prmt6	protein arginine N-methyltransferase 6	99890	ENSMUSG00000049300

Trim39	NA	Trim39	tripartite motif-containing 39	79263	ENSMUSG00000045409

Nsmce4a	NA	Nsmce4a	non-SMC element 4 homolog A (S. cerevisiae)	67872	ENSMUSG00000040331

Smndc1	NA	Smndc1	survival motor neuron domain containing 1	76479	ENSMUSG00000025024

Blcap	NA	Blcap	bladder cancer associated protein homolog (human)	53619	ENSMUSG00000067787

Ubtf	NA	Ubtf	upstream binding transcription factor, RNA polymerase I	21429	ENSMUSG00000020923

Mphosph10	NA	Mphosph10	M-phase phosphoprotein 10 (U3 small nucleolar ribonucleoprotein)	67973	ENSMUSG00000030521

Dnajc5	NA	Dnajc5	DnaJ (Hsp40) homolog, subfamily C, member 5	13002	ENSMUSG00000000826

Sphk1	NA	Sphk1	sphingosine kinase 1	20698	ENSMUSG00000061878

Srsf7	NA	Srsf7	serine/arginine-rich splicing factor 7	225027	ENSMUSG00000024097


biological process	RNA metabolic process	GO:0016070
C=3157;O=25;E=9.13;R=2.74;rawP=1.13e-06;adjP=0.0002
Fubp1	NA	Fubp1	far upstream element (FUSE) binding protein 1	51886	ENSMUSG00000028034

Adam8	NA	Adam8	a disintegrin and metallopeptidase domain 8	11501	ENSMUSG00000025473

Safb	NA	Safb	scaffold attachment factor B	224903	ENSMUSG00000071054

Taf3	NA	Taf3	TAF3 RNA polymerase II, TATA box binding protein (TBP)-associated factor	209361	ENSMUSG00000025782

Ccar1	NA	Ccar1	cell division cycle and apoptosis regulator 1	67500	ENSMUSG00000020074

Sltm	NA	Sltm	SAFB-like, transcription modulator	66660	ENSMUSG00000032212

Prpf39	NA	Prpf39	PRP39 pre-mRNA processing factor 39 homolog (yeast)	328110	ENSMUSG00000035597

Rbm17	NA	Rbm17	RNA binding motif protein 17	76938	ENSMUSG00000037197

Nfyb	NA	Nfyb	nuclear transcription factor-Y beta	18045	ENSMUSG00000020248

Med7	NA	Med7	mediator complex subunit 7	66213	ENSMUSG00000020397

Polr1c	NA	Polr1c	polymerase (RNA) I polypeptide C	20016	ENSMUSG00000067148

Sra1	NA	Sra1	steroid receptor RNA activator 1	24068	ENSMUSG00000006050

Top1	NA	Top1	topoisomerase (DNA) I	21969	ENSMUSG00000070544

Tmf1	NA	Tmf1	TATA element modulatory factor 1	232286	ENSMUSG00000030059

Zfp553	NA	Zfp553	zinc finger protein 553	233887	ENSMUSG00000045598

Nrf1	NA	Nrf1	nuclear respiratory factor 1	18181	ENSMUSG00000058440

Banp	NA	Banp	BTG3 associated nuclear protein	53325	ENSMUSG00000025316

Ppp4r2	NA	Ppp4r2	protein phosphatase 4, regulatory subunit 2	232314	ENSMUSG00000052144

Prmt6	NA	Prmt6	protein arginine N-methyltransferase 6	99890	ENSMUSG00000049300

Trib3	NA	Trib3	tribbles homolog 3 (Drosophila)	228775	ENSMUSG00000032715

Smndc1	NA	Smndc1	survival motor neuron domain containing 1	76479	ENSMUSG00000025024

Ubtf	NA	Ubtf	upstream binding transcription factor, RNA polymerase I	21429	ENSMUSG00000020923

Mphosph10	NA	Mphosph10	M-phase phosphoprotein 10 (U3 small nucleolar ribonucleoprotein)	67973	ENSMUSG00000030521

Sphk1	NA	Sphk1	sphingosine kinase 1	20698	ENSMUSG00000061878

Srsf7	NA	Srsf7	serine/arginine-rich splicing factor 7	225027	ENSMUSG00000024097


biological process	nucleic acid metabolic process	GO:0090304
C=3620;O=26;E=10.47;R=2.48;rawP=4.04e-06;adjP=0.0003
Fubp1	NA	Fubp1	far upstream element (FUSE) binding protein 1	51886	ENSMUSG00000028034

Sfr1	NA	Sfr1	SWI5 dependent recombination repair 1	67788	ENSMUSG00000025066

Adam8	NA	Adam8	a disintegrin and metallopeptidase domain 8	11501	ENSMUSG00000025473

Safb	NA	Safb	scaffold attachment factor B	224903	ENSMUSG00000071054

Taf3	NA	Taf3	TAF3 RNA polymerase II, TATA box binding protein (TBP)-associated factor	209361	ENSMUSG00000025782

Ccar1	NA	Ccar1	cell division cycle and apoptosis regulator 1	67500	ENSMUSG00000020074

Sltm	NA	Sltm	SAFB-like, transcription modulator	66660	ENSMUSG00000032212

Prpf39	NA	Prpf39	PRP39 pre-mRNA processing factor 39 homolog (yeast)	328110	ENSMUSG00000035597

Rbm17	NA	Rbm17	RNA binding motif protein 17	76938	ENSMUSG00000037197

Nfyb	NA	Nfyb	nuclear transcription factor-Y beta	18045	ENSMUSG00000020248

Med7	NA	Med7	mediator complex subunit 7	66213	ENSMUSG00000020397

Polr1c	NA	Polr1c	polymerase (RNA) I polypeptide C	20016	ENSMUSG00000067148

Sra1	NA	Sra1	steroid receptor RNA activator 1	24068	ENSMUSG00000006050

Top1	NA	Top1	topoisomerase (DNA) I	21969	ENSMUSG00000070544

Tmf1	NA	Tmf1	TATA element modulatory factor 1	232286	ENSMUSG00000030059

Zfp553	NA	Zfp553	zinc finger protein 553	233887	ENSMUSG00000045598

Nrf1	NA	Nrf1	nuclear respiratory factor 1	18181	ENSMUSG00000058440

Banp	NA	Banp	BTG3 associated nuclear protein	53325	ENSMUSG00000025316

Ppp4r2	NA	Ppp4r2	protein phosphatase 4, regulatory subunit 2	232314	ENSMUSG00000052144

Prmt6	NA	Prmt6	protein arginine N-methyltransferase 6	99890	ENSMUSG00000049300

Trib3	NA	Trib3	tribbles homolog 3 (Drosophila)	228775	ENSMUSG00000032715

Smndc1	NA	Smndc1	survival motor neuron domain containing 1	76479	ENSMUSG00000025024

Ubtf	NA	Ubtf	upstream binding transcription factor, RNA polymerase I	21429	ENSMUSG00000020923

Mphosph10	NA	Mphosph10	M-phase phosphoprotein 10 (U3 small nucleolar ribonucleoprotein)	67973	ENSMUSG00000030521

Sphk1	NA	Sphk1	sphingosine kinase 1	20698	ENSMUSG00000061878

Srsf7	NA	Srsf7	serine/arginine-rich splicing factor 7	225027	ENSMUSG00000024097


biological process	macromolecule metabolic process	GO:0043170
C=6456;O=37;E=18.67;R=1.98;rawP=2.68e-06;adjP=0.0003
Fubp1	NA	Fubp1	far upstream element (FUSE) binding protein 1	51886	ENSMUSG00000028034

Rabggtb	NA	Rabggtb	RAB geranylgeranyl transferase, b subunit	19352	ENSMUSG00000038975

Adam8	NA	Adam8	a disintegrin and metallopeptidase domain 8	11501	ENSMUSG00000025473

Safb	NA	Safb	scaffold attachment factor B	224903	ENSMUSG00000071054

Mmp13	NA	Mmp13	matrix metallopeptidase 13	17386	ENSMUSG00000050578

Aktip	NA	Aktip	thymoma viral proto-oncogene 1 interacting protein	14339	ENSMUSG00000031667

Prpf39	NA	Prpf39	PRP39 pre-mRNA processing factor 39 homolog (yeast)	328110	ENSMUSG00000035597

Nfyb	NA	Nfyb	nuclear transcription factor-Y beta	18045	ENSMUSG00000020248

Sra1	NA	Sra1	steroid receptor RNA activator 1	24068	ENSMUSG00000006050

Zfp553	NA	Zfp553	zinc finger protein 553	233887	ENSMUSG00000045598

Nrf1	NA	Nrf1	nuclear respiratory factor 1	18181	ENSMUSG00000058440

Banp	NA	Banp	BTG3 associated nuclear protein	53325	ENSMUSG00000025316

Trib3	NA	Trib3	tribbles homolog 3 (Drosophila)	228775	ENSMUSG00000032715

Zranb1	NA	Zranb1	zinc finger, RAN-binding domain containing 1	360216	ENSMUSG00000030967

Sfr1	NA	Sfr1	SWI5 dependent recombination repair 1	67788	ENSMUSG00000025066

Taf3	NA	Taf3	TAF3 RNA polymerase II, TATA box binding protein (TBP)-associated factor	209361	ENSMUSG00000025782

Ccar1	NA	Ccar1	cell division cycle and apoptosis regulator 1	67500	ENSMUSG00000020074

Ppig	NA	Ppig	peptidyl-prolyl isomerase G (cyclophilin G)	228005	ENSMUSG00000042133

Arih2	NA	Arih2	ariadne homolog 2 (Drosophila)	23807	ENSMUSG00000064145

Rab5a	NA	Rab5a	RAB5A, member RAS oncogene family	271457	ENSMUSG00000017831

Sltm	NA	Sltm	SAFB-like, transcription modulator	66660	ENSMUSG00000032212

Med7	NA	Med7	mediator complex subunit 7	66213	ENSMUSG00000020397

Rbm17	NA	Rbm17	RNA binding motif protein 17	76938	ENSMUSG00000037197

Polr1c	NA	Polr1c	polymerase (RNA) I polypeptide C	20016	ENSMUSG00000067148

Top1	NA	Top1	topoisomerase (DNA) I	21969	ENSMUSG00000070544

Dbndd2	NA	Dbndd2	dysbindin (dystrobrevin binding protein 1) domain containing 2	52840	ENSMUSG00000017734

Tmf1	NA	Tmf1	TATA element modulatory factor 1	232286	ENSMUSG00000030059

Dnajb1	NA	Dnajb1	DnaJ (Hsp40) homolog, subfamily B, member 1	81489	ENSMUSG00000005483

Ankrd54	NA	Ankrd54	ankyrin repeat domain 54	223690	ENSMUSG00000033055

Ppp4r2	NA	Ppp4r2	protein phosphatase 4, regulatory subunit 2	232314	ENSMUSG00000052144

Prmt6	NA	Prmt6	protein arginine N-methyltransferase 6	99890	ENSMUSG00000049300

Ubtf	NA	Ubtf	upstream binding transcription factor, RNA polymerase I	21429	ENSMUSG00000020923

Smndc1	NA	Smndc1	survival motor neuron domain containing 1	76479	ENSMUSG00000025024

Mphosph10	NA	Mphosph10	M-phase phosphoprotein 10 (U3 small nucleolar ribonucleoprotein)	67973	ENSMUSG00000030521

Dnajc5	NA	Dnajc5	DnaJ (Hsp40) homolog, subfamily C, member 5	13002	ENSMUSG00000000826

Sphk1	NA	Sphk1	sphingosine kinase 1	20698	ENSMUSG00000061878

Srsf7	NA	Srsf7	serine/arginine-rich splicing factor 7	225027	ENSMUSG00000024097


biological process	cellular metabolic process	GO:0044237
C=7571;O=40;E=21.90;R=1.83;rawP=6.05e-06;adjP=0.0004
Fubp1	NA	Fubp1	far upstream element (FUSE) binding protein 1	51886	ENSMUSG00000028034

Rabggtb	NA	Rabggtb	RAB geranylgeranyl transferase, b subunit	19352	ENSMUSG00000038975

Adam8	NA	Adam8	a disintegrin and metallopeptidase domain 8	11501	ENSMUSG00000025473

Safb	NA	Safb	scaffold attachment factor B	224903	ENSMUSG00000071054

Mmp13	NA	Mmp13	matrix metallopeptidase 13	17386	ENSMUSG00000050578

Oaz2	NA	Oaz2	ornithine decarboxylase antizyme 2	18247	ENSMUSG00000040652

Aktip	NA	Aktip	thymoma viral proto-oncogene 1 interacting protein	14339	ENSMUSG00000031667

Prpf39	NA	Prpf39	PRP39 pre-mRNA processing factor 39 homolog (yeast)	328110	ENSMUSG00000035597

Nfyb	NA	Nfyb	nuclear transcription factor-Y beta	18045	ENSMUSG00000020248

Sra1	NA	Sra1	steroid receptor RNA activator 1	24068	ENSMUSG00000006050

Zfp553	NA	Zfp553	zinc finger protein 553	233887	ENSMUSG00000045598

Nrf1	NA	Nrf1	nuclear respiratory factor 1	18181	ENSMUSG00000058440

Banp	NA	Banp	BTG3 associated nuclear protein	53325	ENSMUSG00000025316

Trib3	NA	Trib3	tribbles homolog 3 (Drosophila)	228775	ENSMUSG00000032715

Zranb1	NA	Zranb1	zinc finger, RAN-binding domain containing 1	360216	ENSMUSG00000030967

Sfr1	NA	Sfr1	SWI5 dependent recombination repair 1	67788	ENSMUSG00000025066

Taf3	NA	Taf3	TAF3 RNA polymerase II, TATA box binding protein (TBP)-associated factor	209361	ENSMUSG00000025782

Ccar1	NA	Ccar1	cell division cycle and apoptosis regulator 1	67500	ENSMUSG00000020074

Ppig	NA	Ppig	peptidyl-prolyl isomerase G (cyclophilin G)	228005	ENSMUSG00000042133

Arih2	NA	Arih2	ariadne homolog 2 (Drosophila)	23807	ENSMUSG00000064145

Rab5a	NA	Rab5a	RAB5A, member RAS oncogene family	271457	ENSMUSG00000017831

Sncb	NA	Sncb	synuclein, beta	104069	ENSMUSG00000034891

Sltm	NA	Sltm	SAFB-like, transcription modulator	66660	ENSMUSG00000032212

Rbm17	NA	Rbm17	RNA binding motif protein 17	76938	ENSMUSG00000037197

Med7	NA	Med7	mediator complex subunit 7	66213	ENSMUSG00000020397

Polr1c	NA	Polr1c	polymerase (RNA) I polypeptide C	20016	ENSMUSG00000067148

Top1	NA	Top1	topoisomerase (DNA) I	21969	ENSMUSG00000070544

Dbndd2	NA	Dbndd2	dysbindin (dystrobrevin binding protein 1) domain containing 2	52840	ENSMUSG00000017734

Tmf1	NA	Tmf1	TATA element modulatory factor 1	232286	ENSMUSG00000030059

Dnajb1	NA	Dnajb1	DnaJ (Hsp40) homolog, subfamily B, member 1	81489	ENSMUSG00000005483

Ankrd54	NA	Ankrd54	ankyrin repeat domain 54	223690	ENSMUSG00000033055

Ppp4r2	NA	Ppp4r2	protein phosphatase 4, regulatory subunit 2	232314	ENSMUSG00000052144

Prmt6	NA	Prmt6	protein arginine N-methyltransferase 6	99890	ENSMUSG00000049300

Mtfr1	NA	Mtfr1	mitochondrial fission regulator 1	67472	ENSMUSG00000027601

Smndc1	NA	Smndc1	survival motor neuron domain containing 1	76479	ENSMUSG00000025024

Ubtf	NA	Ubtf	upstream binding transcription factor, RNA polymerase I	21429	ENSMUSG00000020923

Mphosph10	NA	Mphosph10	M-phase phosphoprotein 10 (U3 small nucleolar ribonucleoprotein)	67973	ENSMUSG00000030521

Dnajc5	NA	Dnajc5	DnaJ (Hsp40) homolog, subfamily C, member 5	13002	ENSMUSG00000000826

Sphk1	NA	Sphk1	sphingosine kinase 1	20698	ENSMUSG00000061878

Srsf7	NA	Srsf7	serine/arginine-rich splicing factor 7	225027	ENSMUSG00000024097


biological process	cellular nitrogen compound metabolic process	GO:0034641
C=4640;O=29;E=13.42;R=2.16;rawP=1.40e-05;adjP=0.0007
Fubp1	NA	Fubp1	far upstream element (FUSE) binding protein 1	51886	ENSMUSG00000028034

Sfr1	NA	Sfr1	SWI5 dependent recombination repair 1	67788	ENSMUSG00000025066

Adam8	NA	Adam8	a disintegrin and metallopeptidase domain 8	11501	ENSMUSG00000025473

Safb	NA	Safb	scaffold attachment factor B	224903	ENSMUSG00000071054

Mmp13	NA	Mmp13	matrix metallopeptidase 13	17386	ENSMUSG00000050578

Taf3	NA	Taf3	TAF3 RNA polymerase II, TATA box binding protein (TBP)-associated factor	209361	ENSMUSG00000025782

Ccar1	NA	Ccar1	cell division cycle and apoptosis regulator 1	67500	ENSMUSG00000020074

Rab5a	NA	Rab5a	RAB5A, member RAS oncogene family	271457	ENSMUSG00000017831

Oaz2	NA	Oaz2	ornithine decarboxylase antizyme 2	18247	ENSMUSG00000040652

Sltm	NA	Sltm	SAFB-like, transcription modulator	66660	ENSMUSG00000032212

Prpf39	NA	Prpf39	PRP39 pre-mRNA processing factor 39 homolog (yeast)	328110	ENSMUSG00000035597

Rbm17	NA	Rbm17	RNA binding motif protein 17	76938	ENSMUSG00000037197

Nfyb	NA	Nfyb	nuclear transcription factor-Y beta	18045	ENSMUSG00000020248

Med7	NA	Med7	mediator complex subunit 7	66213	ENSMUSG00000020397

Polr1c	NA	Polr1c	polymerase (RNA) I polypeptide C	20016	ENSMUSG00000067148

Sra1	NA	Sra1	steroid receptor RNA activator 1	24068	ENSMUSG00000006050

Top1	NA	Top1	topoisomerase (DNA) I	21969	ENSMUSG00000070544

Tmf1	NA	Tmf1	TATA element modulatory factor 1	232286	ENSMUSG00000030059

Zfp553	NA	Zfp553	zinc finger protein 553	233887	ENSMUSG00000045598

Nrf1	NA	Nrf1	nuclear respiratory factor 1	18181	ENSMUSG00000058440

Banp	NA	Banp	BTG3 associated nuclear protein	53325	ENSMUSG00000025316

Ppp4r2	NA	Ppp4r2	protein phosphatase 4, regulatory subunit 2	232314	ENSMUSG00000052144

Prmt6	NA	Prmt6	protein arginine N-methyltransferase 6	99890	ENSMUSG00000049300

Trib3	NA	Trib3	tribbles homolog 3 (Drosophila)	228775	ENSMUSG00000032715

Smndc1	NA	Smndc1	survival motor neuron domain containing 1	76479	ENSMUSG00000025024

Ubtf	NA	Ubtf	upstream binding transcription factor, RNA polymerase I	21429	ENSMUSG00000020923

Mphosph10	NA	Mphosph10	M-phase phosphoprotein 10 (U3 small nucleolar ribonucleoprotein)	67973	ENSMUSG00000030521

Sphk1	NA	Sphk1	sphingosine kinase 1	20698	ENSMUSG00000061878

Srsf7	NA	Srsf7	serine/arginine-rich splicing factor 7	225027	ENSMUSG00000024097


biological process	nitrogen compound metabolic process	GO:0006807
C=4908;O=30;E=14.19;R=2.11;rawP=1.41e-05;adjP=0.0007
Fubp1	NA	Fubp1	far upstream element (FUSE) binding protein 1	51886	ENSMUSG00000028034

Sfr1	NA	Sfr1	SWI5 dependent recombination repair 1	67788	ENSMUSG00000025066

Adam8	NA	Adam8	a disintegrin and metallopeptidase domain 8	11501	ENSMUSG00000025473

Safb	NA	Safb	scaffold attachment factor B	224903	ENSMUSG00000071054

Mmp13	NA	Mmp13	matrix metallopeptidase 13	17386	ENSMUSG00000050578

Taf3	NA	Taf3	TAF3 RNA polymerase II, TATA box binding protein (TBP)-associated factor	209361	ENSMUSG00000025782

Ccar1	NA	Ccar1	cell division cycle and apoptosis regulator 1	67500	ENSMUSG00000020074

Rab5a	NA	Rab5a	RAB5A, member RAS oncogene family	271457	ENSMUSG00000017831

Sncb	NA	Sncb	synuclein, beta	104069	ENSMUSG00000034891

Oaz2	NA	Oaz2	ornithine decarboxylase antizyme 2	18247	ENSMUSG00000040652

Sltm	NA	Sltm	SAFB-like, transcription modulator	66660	ENSMUSG00000032212

Prpf39	NA	Prpf39	PRP39 pre-mRNA processing factor 39 homolog (yeast)	328110	ENSMUSG00000035597

Rbm17	NA	Rbm17	RNA binding motif protein 17	76938	ENSMUSG00000037197

Nfyb	NA	Nfyb	nuclear transcription factor-Y beta	18045	ENSMUSG00000020248

Med7	NA	Med7	mediator complex subunit 7	66213	ENSMUSG00000020397

Polr1c	NA	Polr1c	polymerase (RNA) I polypeptide C	20016	ENSMUSG00000067148

Sra1	NA	Sra1	steroid receptor RNA activator 1	24068	ENSMUSG00000006050

Top1	NA	Top1	topoisomerase (DNA) I	21969	ENSMUSG00000070544

Tmf1	NA	Tmf1	TATA element modulatory factor 1	232286	ENSMUSG00000030059

Zfp553	NA	Zfp553	zinc finger protein 553	233887	ENSMUSG00000045598

Nrf1	NA	Nrf1	nuclear respiratory factor 1	18181	ENSMUSG00000058440

Banp	NA	Banp	BTG3 associated nuclear protein	53325	ENSMUSG00000025316

Ppp4r2	NA	Ppp4r2	protein phosphatase 4, regulatory subunit 2	232314	ENSMUSG00000052144

Prmt6	NA	Prmt6	protein arginine N-methyltransferase 6	99890	ENSMUSG00000049300

Trib3	NA	Trib3	tribbles homolog 3 (Drosophila)	228775	ENSMUSG00000032715

Smndc1	NA	Smndc1	survival motor neuron domain containing 1	76479	ENSMUSG00000025024

Ubtf	NA	Ubtf	upstream binding transcription factor, RNA polymerase I	21429	ENSMUSG00000020923

Mphosph10	NA	Mphosph10	M-phase phosphoprotein 10 (U3 small nucleolar ribonucleoprotein)	67973	ENSMUSG00000030521

Sphk1	NA	Sphk1	sphingosine kinase 1	20698	ENSMUSG00000061878

Srsf7	NA	Srsf7	serine/arginine-rich splicing factor 7	225027	ENSMUSG00000024097


biological process	cellular aromatic compound metabolic process	GO:0006725
C=4521;O=28;E=13.07;R=2.14;rawP=2.58e-05;adjP=0.0012
Fubp1	NA	Fubp1	far upstream element (FUSE) binding protein 1	51886	ENSMUSG00000028034

Sfr1	NA	Sfr1	SWI5 dependent recombination repair 1	67788	ENSMUSG00000025066

Adam8	NA	Adam8	a disintegrin and metallopeptidase domain 8	11501	ENSMUSG00000025473

Safb	NA	Safb	scaffold attachment factor B	224903	ENSMUSG00000071054

Taf3	NA	Taf3	TAF3 RNA polymerase II, TATA box binding protein (TBP)-associated factor	209361	ENSMUSG00000025782

Ccar1	NA	Ccar1	cell division cycle and apoptosis regulator 1	67500	ENSMUSG00000020074

Rab5a	NA	Rab5a	RAB5A, member RAS oncogene family	271457	ENSMUSG00000017831

Sncb	NA	Sncb	synuclein, beta	104069	ENSMUSG00000034891

Sltm	NA	Sltm	SAFB-like, transcription modulator	66660	ENSMUSG00000032212

Prpf39	NA	Prpf39	PRP39 pre-mRNA processing factor 39 homolog (yeast)	328110	ENSMUSG00000035597

Rbm17	NA	Rbm17	RNA binding motif protein 17	76938	ENSMUSG00000037197

Nfyb	NA	Nfyb	nuclear transcription factor-Y beta	18045	ENSMUSG00000020248

Med7	NA	Med7	mediator complex subunit 7	66213	ENSMUSG00000020397

Polr1c	NA	Polr1c	polymerase (RNA) I polypeptide C	20016	ENSMUSG00000067148

Sra1	NA	Sra1	steroid receptor RNA activator 1	24068	ENSMUSG00000006050

Top1	NA	Top1	topoisomerase (DNA) I	21969	ENSMUSG00000070544

Tmf1	NA	Tmf1	TATA element modulatory factor 1	232286	ENSMUSG00000030059

Zfp553	NA	Zfp553	zinc finger protein 553	233887	ENSMUSG00000045598

Nrf1	NA	Nrf1	nuclear respiratory factor 1	18181	ENSMUSG00000058440

Banp	NA	Banp	BTG3 associated nuclear protein	53325	ENSMUSG00000025316

Ppp4r2	NA	Ppp4r2	protein phosphatase 4, regulatory subunit 2	232314	ENSMUSG00000052144

Prmt6	NA	Prmt6	protein arginine N-methyltransferase 6	99890	ENSMUSG00000049300

Trib3	NA	Trib3	tribbles homolog 3 (Drosophila)	228775	ENSMUSG00000032715

Smndc1	NA	Smndc1	survival motor neuron domain containing 1	76479	ENSMUSG00000025024

Ubtf	NA	Ubtf	upstream binding transcription factor, RNA polymerase I	21429	ENSMUSG00000020923

Mphosph10	NA	Mphosph10	M-phase phosphoprotein 10 (U3 small nucleolar ribonucleoprotein)	67973	ENSMUSG00000030521

Sphk1	NA	Sphk1	sphingosine kinase 1	20698	ENSMUSG00000061878

Srsf7	NA	Srsf7	serine/arginine-rich splicing factor 7	225027	ENSMUSG00000024097


biological process	nucleobase-containing compound metabolic process	GO:0006139
C=4374;O=27;E=12.65;R=2.13;rawP=4.19e-05;adjP=0.0016
Fubp1	NA	Fubp1	far upstream element (FUSE) binding protein 1	51886	ENSMUSG00000028034

Sfr1	NA	Sfr1	SWI5 dependent recombination repair 1	67788	ENSMUSG00000025066

Adam8	NA	Adam8	a disintegrin and metallopeptidase domain 8	11501	ENSMUSG00000025473

Safb	NA	Safb	scaffold attachment factor B	224903	ENSMUSG00000071054

Taf3	NA	Taf3	TAF3 RNA polymerase II, TATA box binding protein (TBP)-associated factor	209361	ENSMUSG00000025782

Ccar1	NA	Ccar1	cell division cycle and apoptosis regulator 1	67500	ENSMUSG00000020074

Rab5a	NA	Rab5a	RAB5A, member RAS oncogene family	271457	ENSMUSG00000017831

Sltm	NA	Sltm	SAFB-like, transcription modulator	66660	ENSMUSG00000032212

Prpf39	NA	Prpf39	PRP39 pre-mRNA processing factor 39 homolog (yeast)	328110	ENSMUSG00000035597

Rbm17	NA	Rbm17	RNA binding motif protein 17	76938	ENSMUSG00000037197

Nfyb	NA	Nfyb	nuclear transcription factor-Y beta	18045	ENSMUSG00000020248

Med7	NA	Med7	mediator complex subunit 7	66213	ENSMUSG00000020397

Polr1c	NA	Polr1c	polymerase (RNA) I polypeptide C	20016	ENSMUSG00000067148

Sra1	NA	Sra1	steroid receptor RNA activator 1	24068	ENSMUSG00000006050

Top1	NA	Top1	topoisomerase (DNA) I	21969	ENSMUSG00000070544

Tmf1	NA	Tmf1	TATA element modulatory factor 1	232286	ENSMUSG00000030059

Zfp553	NA	Zfp553	zinc finger protein 553	233887	ENSMUSG00000045598

Nrf1	NA	Nrf1	nuclear respiratory factor 1	18181	ENSMUSG00000058440

Banp	NA	Banp	BTG3 associated nuclear protein	53325	ENSMUSG00000025316

Ppp4r2	NA	Ppp4r2	protein phosphatase 4, regulatory subunit 2	232314	ENSMUSG00000052144

Prmt6	NA	Prmt6	protein arginine N-methyltransferase 6	99890	ENSMUSG00000049300

Trib3	NA	Trib3	tribbles homolog 3 (Drosophila)	228775	ENSMUSG00000032715

Smndc1	NA	Smndc1	survival motor neuron domain containing 1	76479	ENSMUSG00000025024

Ubtf	NA	Ubtf	upstream binding transcription factor, RNA polymerase I	21429	ENSMUSG00000020923

Mphosph10	NA	Mphosph10	M-phase phosphoprotein 10 (U3 small nucleolar ribonucleoprotein)	67973	ENSMUSG00000030521

Sphk1	NA	Sphk1	sphingosine kinase 1	20698	ENSMUSG00000061878

Srsf7	NA	Srsf7	serine/arginine-rich splicing factor 7	225027	ENSMUSG00000024097


biological process	single-organism metabolic process	GO:0044710
C=8434;O=41;E=24.39;R=1.68;rawP=3.83e-05;adjP=0.0016
Fubp1	NA	Fubp1	far upstream element (FUSE) binding protein 1	51886	ENSMUSG00000028034

Rabggtb	NA	Rabggtb	RAB geranylgeranyl transferase, b subunit	19352	ENSMUSG00000038975

Adam8	NA	Adam8	a disintegrin and metallopeptidase domain 8	11501	ENSMUSG00000025473

Safb	NA	Safb	scaffold attachment factor B	224903	ENSMUSG00000071054

Mmp13	NA	Mmp13	matrix metallopeptidase 13	17386	ENSMUSG00000050578

Oaz2	NA	Oaz2	ornithine decarboxylase antizyme 2	18247	ENSMUSG00000040652

Aktip	NA	Aktip	thymoma viral proto-oncogene 1 interacting protein	14339	ENSMUSG00000031667

Prpf39	NA	Prpf39	PRP39 pre-mRNA processing factor 39 homolog (yeast)	328110	ENSMUSG00000035597

Cox7a2l	NA	Cox7a2l	cytochrome c oxidase subunit VIIa polypeptide 2-like	20463	ENSMUSG00000024248

Nfyb	NA	Nfyb	nuclear transcription factor-Y beta	18045	ENSMUSG00000020248

Sra1	NA	Sra1	steroid receptor RNA activator 1	24068	ENSMUSG00000006050

Zfp553	NA	Zfp553	zinc finger protein 553	233887	ENSMUSG00000045598

Nrf1	NA	Nrf1	nuclear respiratory factor 1	18181	ENSMUSG00000058440

Banp	NA	Banp	BTG3 associated nuclear protein	53325	ENSMUSG00000025316

Trib3	NA	Trib3	tribbles homolog 3 (Drosophila)	228775	ENSMUSG00000032715

Zranb1	NA	Zranb1	zinc finger, RAN-binding domain containing 1	360216	ENSMUSG00000030967

Sfr1	NA	Sfr1	SWI5 dependent recombination repair 1	67788	ENSMUSG00000025066

Taf3	NA	Taf3	TAF3 RNA polymerase II, TATA box binding protein (TBP)-associated factor	209361	ENSMUSG00000025782

Ccar1	NA	Ccar1	cell division cycle and apoptosis regulator 1	67500	ENSMUSG00000020074

Ppig	NA	Ppig	peptidyl-prolyl isomerase G (cyclophilin G)	228005	ENSMUSG00000042133

Arih2	NA	Arih2	ariadne homolog 2 (Drosophila)	23807	ENSMUSG00000064145

Rab5a	NA	Rab5a	RAB5A, member RAS oncogene family	271457	ENSMUSG00000017831

Sncb	NA	Sncb	synuclein, beta	104069	ENSMUSG00000034891

Sltm	NA	Sltm	SAFB-like, transcription modulator	66660	ENSMUSG00000032212

Rbm17	NA	Rbm17	RNA binding motif protein 17	76938	ENSMUSG00000037197

Med7	NA	Med7	mediator complex subunit 7	66213	ENSMUSG00000020397

Polr1c	NA	Polr1c	polymerase (RNA) I polypeptide C	20016	ENSMUSG00000067148

Top1	NA	Top1	topoisomerase (DNA) I	21969	ENSMUSG00000070544

Dbndd2	NA	Dbndd2	dysbindin (dystrobrevin binding protein 1) domain containing 2	52840	ENSMUSG00000017734

Tmf1	NA	Tmf1	TATA element modulatory factor 1	232286	ENSMUSG00000030059

Dnajb1	NA	Dnajb1	DnaJ (Hsp40) homolog, subfamily B, member 1	81489	ENSMUSG00000005483

Ankrd54	NA	Ankrd54	ankyrin repeat domain 54	223690	ENSMUSG00000033055

Ppp4r2	NA	Ppp4r2	protein phosphatase 4, regulatory subunit 2	232314	ENSMUSG00000052144

Prmt6	NA	Prmt6	protein arginine N-methyltransferase 6	99890	ENSMUSG00000049300

Mtfr1	NA	Mtfr1	mitochondrial fission regulator 1	67472	ENSMUSG00000027601

Smndc1	NA	Smndc1	survival motor neuron domain containing 1	76479	ENSMUSG00000025024

Ubtf	NA	Ubtf	upstream binding transcription factor, RNA polymerase I	21429	ENSMUSG00000020923

Mphosph10	NA	Mphosph10	M-phase phosphoprotein 10 (U3 small nucleolar ribonucleoprotein)	67973	ENSMUSG00000030521

Dnajc5	NA	Dnajc5	DnaJ (Hsp40) homolog, subfamily C, member 5	13002	ENSMUSG00000000826

Sphk1	NA	Sphk1	sphingosine kinase 1	20698	ENSMUSG00000061878

Srsf7	NA	Srsf7	serine/arginine-rich splicing factor 7	225027	ENSMUSG00000024097


biological process	death	GO:0016265
C=1475;O=14;E=4.27;R=3.28;rawP=6.98e-05;adjP=0.0021
Vapa	NA	Vapa	vesicle-associated membrane protein, associated protein A	30960	ENSMUSG00000024091

Sra1	NA	Sra1	steroid receptor RNA activator 1	24068	ENSMUSG00000006050

Adam8	NA	Adam8	a disintegrin and metallopeptidase domain 8	11501	ENSMUSG00000025473

Trim39	NA	Trim39	tripartite motif-containing 39	79263	ENSMUSG00000045409

Ccar1	NA	Ccar1	cell division cycle and apoptosis regulator 1	67500	ENSMUSG00000020074

Trib3	NA	Trib3	tribbles homolog 3 (Drosophila)	228775	ENSMUSG00000032715

Smndc1	NA	Smndc1	survival motor neuron domain containing 1	76479	ENSMUSG00000025024

Blcap	NA	Blcap	bladder cancer associated protein homolog (human)	53619	ENSMUSG00000067787

Dnajc5	NA	Dnajc5	DnaJ (Hsp40) homolog, subfamily C, member 5	13002	ENSMUSG00000000826

Sncb	NA	Sncb	synuclein, beta	104069	ENSMUSG00000034891

Sphk1	NA	Sphk1	sphingosine kinase 1	20698	ENSMUSG00000061878

Sltm	NA	Sltm	SAFB-like, transcription modulator	66660	ENSMUSG00000032212

Aktip	NA	Aktip	thymoma viral proto-oncogene 1 interacting protein	14339	ENSMUSG00000031667

Rilpl1	NA	Rilpl1	Rab interacting lysosomal protein-like 1	75695	ENSMUSG00000029392


biological process	organic cyclic compound metabolic process	GO:1901360
C=4672;O=27;E=13.51;R=2.00;rawP=0.0001;adjP=0.0021
Fubp1	NA	Fubp1	far upstream element (FUSE) binding protein 1	51886	ENSMUSG00000028034

Sfr1	NA	Sfr1	SWI5 dependent recombination repair 1	67788	ENSMUSG00000025066

Adam8	NA	Adam8	a disintegrin and metallopeptidase domain 8	11501	ENSMUSG00000025473

Safb	NA	Safb	scaffold attachment factor B	224903	ENSMUSG00000071054

Taf3	NA	Taf3	TAF3 RNA polymerase II, TATA box binding protein (TBP)-associated factor	209361	ENSMUSG00000025782

Ccar1	NA	Ccar1	cell division cycle and apoptosis regulator 1	67500	ENSMUSG00000020074

Rab5a	NA	Rab5a	RAB5A, member RAS oncogene family	271457	ENSMUSG00000017831

Sltm	NA	Sltm	SAFB-like, transcription modulator	66660	ENSMUSG00000032212

Prpf39	NA	Prpf39	PRP39 pre-mRNA processing factor 39 homolog (yeast)	328110	ENSMUSG00000035597

Rbm17	NA	Rbm17	RNA binding motif protein 17	76938	ENSMUSG00000037197

Nfyb	NA	Nfyb	nuclear transcription factor-Y beta	18045	ENSMUSG00000020248

Med7	NA	Med7	mediator complex subunit 7	66213	ENSMUSG00000020397

Polr1c	NA	Polr1c	polymerase (RNA) I polypeptide C	20016	ENSMUSG00000067148

Sra1	NA	Sra1	steroid receptor RNA activator 1	24068	ENSMUSG00000006050

Top1	NA	Top1	topoisomerase (DNA) I	21969	ENSMUSG00000070544

Tmf1	NA	Tmf1	TATA element modulatory factor 1	232286	ENSMUSG00000030059

Zfp553	NA	Zfp553	zinc finger protein 553	233887	ENSMUSG00000045598

Nrf1	NA	Nrf1	nuclear respiratory factor 1	18181	ENSMUSG00000058440

Banp	NA	Banp	BTG3 associated nuclear protein	53325	ENSMUSG00000025316

Ppp4r2	NA	Ppp4r2	protein phosphatase 4, regulatory subunit 2	232314	ENSMUSG00000052144

Prmt6	NA	Prmt6	protein arginine N-methyltransferase 6	99890	ENSMUSG00000049300

Trib3	NA	Trib3	tribbles homolog 3 (Drosophila)	228775	ENSMUSG00000032715

Smndc1	NA	Smndc1	survival motor neuron domain containing 1	76479	ENSMUSG00000025024

Ubtf	NA	Ubtf	upstream binding transcription factor, RNA polymerase I	21429	ENSMUSG00000020923

Mphosph10	NA	Mphosph10	M-phase phosphoprotein 10 (U3 small nucleolar ribonucleoprotein)	67973	ENSMUSG00000030521

Sphk1	NA	Sphk1	sphingosine kinase 1	20698	ENSMUSG00000061878

Srsf7	NA	Srsf7	serine/arginine-rich splicing factor 7	225027	ENSMUSG00000024097


biological process	cell death	GO:0008219
C=1467;O=14;E=4.24;R=3.30;rawP=6.58e-05;adjP=0.0021
Vapa	NA	Vapa	vesicle-associated membrane protein, associated protein A	30960	ENSMUSG00000024091

Sra1	NA	Sra1	steroid receptor RNA activator 1	24068	ENSMUSG00000006050

Adam8	NA	Adam8	a disintegrin and metallopeptidase domain 8	11501	ENSMUSG00000025473

Trim39	NA	Trim39	tripartite motif-containing 39	79263	ENSMUSG00000045409

Ccar1	NA	Ccar1	cell division cycle and apoptosis regulator 1	67500	ENSMUSG00000020074

Trib3	NA	Trib3	tribbles homolog 3 (Drosophila)	228775	ENSMUSG00000032715

Smndc1	NA	Smndc1	survival motor neuron domain containing 1	76479	ENSMUSG00000025024

Blcap	NA	Blcap	bladder cancer associated protein homolog (human)	53619	ENSMUSG00000067787

Dnajc5	NA	Dnajc5	DnaJ (Hsp40) homolog, subfamily C, member 5	13002	ENSMUSG00000000826

Sncb	NA	Sncb	synuclein, beta	104069	ENSMUSG00000034891

Sphk1	NA	Sphk1	sphingosine kinase 1	20698	ENSMUSG00000061878

Sltm	NA	Sltm	SAFB-like, transcription modulator	66660	ENSMUSG00000032212

Aktip	NA	Aktip	thymoma viral proto-oncogene 1 interacting protein	14339	ENSMUSG00000031667

Rilpl1	NA	Rilpl1	Rab interacting lysosomal protein-like 1	75695	ENSMUSG00000029392


biological process	metabolic process	GO:0008152
C=9069;O=42;E=26.23;R=1.60;rawP=9.77e-05;adjP=0.0021
Fubp1	NA	Fubp1	far upstream element (FUSE) binding protein 1	51886	ENSMUSG00000028034

Rabggtb	NA	Rabggtb	RAB geranylgeranyl transferase, b subunit	19352	ENSMUSG00000038975

Adam8	NA	Adam8	a disintegrin and metallopeptidase domain 8	11501	ENSMUSG00000025473

Safb	NA	Safb	scaffold attachment factor B	224903	ENSMUSG00000071054

Mmp13	NA	Mmp13	matrix metallopeptidase 13	17386	ENSMUSG00000050578

Oaz2	NA	Oaz2	ornithine decarboxylase antizyme 2	18247	ENSMUSG00000040652

Aktip	NA	Aktip	thymoma viral proto-oncogene 1 interacting protein	14339	ENSMUSG00000031667

Prpf39	NA	Prpf39	PRP39 pre-mRNA processing factor 39 homolog (yeast)	328110	ENSMUSG00000035597

Cox7a2l	NA	Cox7a2l	cytochrome c oxidase subunit VIIa polypeptide 2-like	20463	ENSMUSG00000024248

Nfyb	NA	Nfyb	nuclear transcription factor-Y beta	18045	ENSMUSG00000020248

Sra1	NA	Sra1	steroid receptor RNA activator 1	24068	ENSMUSG00000006050

Zfp553	NA	Zfp553	zinc finger protein 553	233887	ENSMUSG00000045598

Nrf1	NA	Nrf1	nuclear respiratory factor 1	18181	ENSMUSG00000058440

Banp	NA	Banp	BTG3 associated nuclear protein	53325	ENSMUSG00000025316

Trib3	NA	Trib3	tribbles homolog 3 (Drosophila)	228775	ENSMUSG00000032715

Zranb1	NA	Zranb1	zinc finger, RAN-binding domain containing 1	360216	ENSMUSG00000030967

Sfr1	NA	Sfr1	SWI5 dependent recombination repair 1	67788	ENSMUSG00000025066

Taf3	NA	Taf3	TAF3 RNA polymerase II, TATA box binding protein (TBP)-associated factor	209361	ENSMUSG00000025782

Ccar1	NA	Ccar1	cell division cycle and apoptosis regulator 1	67500	ENSMUSG00000020074

Ppig	NA	Ppig	peptidyl-prolyl isomerase G (cyclophilin G)	228005	ENSMUSG00000042133

Arih2	NA	Arih2	ariadne homolog 2 (Drosophila)	23807	ENSMUSG00000064145

Rab5a	NA	Rab5a	RAB5A, member RAS oncogene family	271457	ENSMUSG00000017831

Sncb	NA	Sncb	synuclein, beta	104069	ENSMUSG00000034891

Sltm	NA	Sltm	SAFB-like, transcription modulator	66660	ENSMUSG00000032212

Rbm17	NA	Rbm17	RNA binding motif protein 17	76938	ENSMUSG00000037197

Med7	NA	Med7	mediator complex subunit 7	66213	ENSMUSG00000020397

Polr1c	NA	Polr1c	polymerase (RNA) I polypeptide C	20016	ENSMUSG00000067148

Top1	NA	Top1	topoisomerase (DNA) I	21969	ENSMUSG00000070544

Dbndd2	NA	Dbndd2	dysbindin (dystrobrevin binding protein 1) domain containing 2	52840	ENSMUSG00000017734

Tmf1	NA	Tmf1	TATA element modulatory factor 1	232286	ENSMUSG00000030059

Dnajb1	NA	Dnajb1	DnaJ (Hsp40) homolog, subfamily B, member 1	81489	ENSMUSG00000005483

Ankrd54	NA	Ankrd54	ankyrin repeat domain 54	223690	ENSMUSG00000033055

Ppp4r2	NA	Ppp4r2	protein phosphatase 4, regulatory subunit 2	232314	ENSMUSG00000052144

Prmt6	NA	Prmt6	protein arginine N-methyltransferase 6	99890	ENSMUSG00000049300

Mtfr1	NA	Mtfr1	mitochondrial fission regulator 1	67472	ENSMUSG00000027601

Smndc1	NA	Smndc1	survival motor neuron domain containing 1	76479	ENSMUSG00000025024

Ubtf	NA	Ubtf	upstream binding transcription factor, RNA polymerase I	21429	ENSMUSG00000020923

Phospho2	NA	Phospho2	phosphatase, orphan 2	73373	ENSMUSG00000027088

Mphosph10	NA	Mphosph10	M-phase phosphoprotein 10 (U3 small nucleolar ribonucleoprotein)	67973	ENSMUSG00000030521

Dnajc5	NA	Dnajc5	DnaJ (Hsp40) homolog, subfamily C, member 5	13002	ENSMUSG00000000826

Sphk1	NA	Sphk1	sphingosine kinase 1	20698	ENSMUSG00000061878

Srsf7	NA	Srsf7	serine/arginine-rich splicing factor 7	225027	ENSMUSG00000024097


biological process	gene expression	GO:0010467
C=4004;O=25;E=11.58;R=2.16;rawP=7.81e-05;adjP=0.0021
Fubp1	NA	Fubp1	far upstream element (FUSE) binding protein 1	51886	ENSMUSG00000028034

Adam8	NA	Adam8	a disintegrin and metallopeptidase domain 8	11501	ENSMUSG00000025473

Safb	NA	Safb	scaffold attachment factor B	224903	ENSMUSG00000071054

Taf3	NA	Taf3	TAF3 RNA polymerase II, TATA box binding protein (TBP)-associated factor	209361	ENSMUSG00000025782

Ccar1	NA	Ccar1	cell division cycle and apoptosis regulator 1	67500	ENSMUSG00000020074

Sltm	NA	Sltm	SAFB-like, transcription modulator	66660	ENSMUSG00000032212

Prpf39	NA	Prpf39	PRP39 pre-mRNA processing factor 39 homolog (yeast)	328110	ENSMUSG00000035597

Rbm17	NA	Rbm17	RNA binding motif protein 17	76938	ENSMUSG00000037197

Nfyb	NA	Nfyb	nuclear transcription factor-Y beta	18045	ENSMUSG00000020248

Med7	NA	Med7	mediator complex subunit 7	66213	ENSMUSG00000020397

Polr1c	NA	Polr1c	polymerase (RNA) I polypeptide C	20016	ENSMUSG00000067148

Sra1	NA	Sra1	steroid receptor RNA activator 1	24068	ENSMUSG00000006050

Top1	NA	Top1	topoisomerase (DNA) I	21969	ENSMUSG00000070544

Tmf1	NA	Tmf1	TATA element modulatory factor 1	232286	ENSMUSG00000030059

Zfp553	NA	Zfp553	zinc finger protein 553	233887	ENSMUSG00000045598

Nrf1	NA	Nrf1	nuclear respiratory factor 1	18181	ENSMUSG00000058440

Banp	NA	Banp	BTG3 associated nuclear protein	53325	ENSMUSG00000025316

Ppp4r2	NA	Ppp4r2	protein phosphatase 4, regulatory subunit 2	232314	ENSMUSG00000052144

Prmt6	NA	Prmt6	protein arginine N-methyltransferase 6	99890	ENSMUSG00000049300

Trib3	NA	Trib3	tribbles homolog 3 (Drosophila)	228775	ENSMUSG00000032715

Smndc1	NA	Smndc1	survival motor neuron domain containing 1	76479	ENSMUSG00000025024

Ubtf	NA	Ubtf	upstream binding transcription factor, RNA polymerase I	21429	ENSMUSG00000020923

Mphosph10	NA	Mphosph10	M-phase phosphoprotein 10 (U3 small nucleolar ribonucleoprotein)	67973	ENSMUSG00000030521

Sphk1	NA	Sphk1	sphingosine kinase 1	20698	ENSMUSG00000061878

Srsf7	NA	Srsf7	serine/arginine-rich splicing factor 7	225027	ENSMUSG00000024097


biological process	heterocycle metabolic process	GO:0046483
C=4500;O=27;E=13.01;R=2.07;rawP=7.00e-05;adjP=0.0021
Fubp1	NA	Fubp1	far upstream element (FUSE) binding protein 1	51886	ENSMUSG00000028034

Sfr1	NA	Sfr1	SWI5 dependent recombination repair 1	67788	ENSMUSG00000025066

Adam8	NA	Adam8	a disintegrin and metallopeptidase domain 8	11501	ENSMUSG00000025473

Safb	NA	Safb	scaffold attachment factor B	224903	ENSMUSG00000071054

Taf3	NA	Taf3	TAF3 RNA polymerase II, TATA box binding protein (TBP)-associated factor	209361	ENSMUSG00000025782

Ccar1	NA	Ccar1	cell division cycle and apoptosis regulator 1	67500	ENSMUSG00000020074

Rab5a	NA	Rab5a	RAB5A, member RAS oncogene family	271457	ENSMUSG00000017831

Sltm	NA	Sltm	SAFB-like, transcription modulator	66660	ENSMUSG00000032212

Prpf39	NA	Prpf39	PRP39 pre-mRNA processing factor 39 homolog (yeast)	328110	ENSMUSG00000035597

Rbm17	NA	Rbm17	RNA binding motif protein 17	76938	ENSMUSG00000037197

Nfyb	NA	Nfyb	nuclear transcription factor-Y beta	18045	ENSMUSG00000020248

Med7	NA	Med7	mediator complex subunit 7	66213	ENSMUSG00000020397

Polr1c	NA	Polr1c	polymerase (RNA) I polypeptide C	20016	ENSMUSG00000067148

Sra1	NA	Sra1	steroid receptor RNA activator 1	24068	ENSMUSG00000006050

Top1	NA	Top1	topoisomerase (DNA) I	21969	ENSMUSG00000070544

Tmf1	NA	Tmf1	TATA element modulatory factor 1	232286	ENSMUSG00000030059

Zfp553	NA	Zfp553	zinc finger protein 553	233887	ENSMUSG00000045598

Nrf1	NA	Nrf1	nuclear respiratory factor 1	18181	ENSMUSG00000058440

Banp	NA	Banp	BTG3 associated nuclear protein	53325	ENSMUSG00000025316

Ppp4r2	NA	Ppp4r2	protein phosphatase 4, regulatory subunit 2	232314	ENSMUSG00000052144

Prmt6	NA	Prmt6	protein arginine N-methyltransferase 6	99890	ENSMUSG00000049300

Trib3	NA	Trib3	tribbles homolog 3 (Drosophila)	228775	ENSMUSG00000032715

Smndc1	NA	Smndc1	survival motor neuron domain containing 1	76479	ENSMUSG00000025024

Ubtf	NA	Ubtf	upstream binding transcription factor, RNA polymerase I	21429	ENSMUSG00000020923

Mphosph10	NA	Mphosph10	M-phase phosphoprotein 10 (U3 small nucleolar ribonucleoprotein)	67973	ENSMUSG00000030521

Sphk1	NA	Sphk1	sphingosine kinase 1	20698	ENSMUSG00000061878

Srsf7	NA	Srsf7	serine/arginine-rich splicing factor 7	225027	ENSMUSG00000024097


biological process	RNA biosynthetic process	GO:0032774
C=2616;O=19;E=7.57;R=2.51;rawP=0.0001;adjP=0.0021
Fubp1	NA	Fubp1	far upstream element (FUSE) binding protein 1	51886	ENSMUSG00000028034

Adam8	NA	Adam8	a disintegrin and metallopeptidase domain 8	11501	ENSMUSG00000025473

Safb	NA	Safb	scaffold attachment factor B	224903	ENSMUSG00000071054

Taf3	NA	Taf3	TAF3 RNA polymerase II, TATA box binding protein (TBP)-associated factor	209361	ENSMUSG00000025782

Ccar1	NA	Ccar1	cell division cycle and apoptosis regulator 1	67500	ENSMUSG00000020074

Sltm	NA	Sltm	SAFB-like, transcription modulator	66660	ENSMUSG00000032212

Nfyb	NA	Nfyb	nuclear transcription factor-Y beta	18045	ENSMUSG00000020248

Med7	NA	Med7	mediator complex subunit 7	66213	ENSMUSG00000020397

Polr1c	NA	Polr1c	polymerase (RNA) I polypeptide C	20016	ENSMUSG00000067148

Top1	NA	Top1	topoisomerase (DNA) I	21969	ENSMUSG00000070544

Sra1	NA	Sra1	steroid receptor RNA activator 1	24068	ENSMUSG00000006050

Tmf1	NA	Tmf1	TATA element modulatory factor 1	232286	ENSMUSG00000030059

Zfp553	NA	Zfp553	zinc finger protein 553	233887	ENSMUSG00000045598

Nrf1	NA	Nrf1	nuclear respiratory factor 1	18181	ENSMUSG00000058440

Banp	NA	Banp	BTG3 associated nuclear protein	53325	ENSMUSG00000025316

Prmt6	NA	Prmt6	protein arginine N-methyltransferase 6	99890	ENSMUSG00000049300

Trib3	NA	Trib3	tribbles homolog 3 (Drosophila)	228775	ENSMUSG00000032715

Ubtf	NA	Ubtf	upstream binding transcription factor, RNA polymerase I	21429	ENSMUSG00000020923

Sphk1	NA	Sphk1	sphingosine kinase 1	20698	ENSMUSG00000061878


biological process	organic substance metabolic process	GO:0071704
C=8093;O=39;E=23.40;R=1.67;rawP=9.61e-05;adjP=0.0021
Fubp1	NA	Fubp1	far upstream element (FUSE) binding protein 1	51886	ENSMUSG00000028034

Rabggtb	NA	Rabggtb	RAB geranylgeranyl transferase, b subunit	19352	ENSMUSG00000038975

Adam8	NA	Adam8	a disintegrin and metallopeptidase domain 8	11501	ENSMUSG00000025473

Safb	NA	Safb	scaffold attachment factor B	224903	ENSMUSG00000071054

Mmp13	NA	Mmp13	matrix metallopeptidase 13	17386	ENSMUSG00000050578

Oaz2	NA	Oaz2	ornithine decarboxylase antizyme 2	18247	ENSMUSG00000040652

Aktip	NA	Aktip	thymoma viral proto-oncogene 1 interacting protein	14339	ENSMUSG00000031667

Prpf39	NA	Prpf39	PRP39 pre-mRNA processing factor 39 homolog (yeast)	328110	ENSMUSG00000035597

Nfyb	NA	Nfyb	nuclear transcription factor-Y beta	18045	ENSMUSG00000020248

Sra1	NA	Sra1	steroid receptor RNA activator 1	24068	ENSMUSG00000006050

Zfp553	NA	Zfp553	zinc finger protein 553	233887	ENSMUSG00000045598

Nrf1	NA	Nrf1	nuclear respiratory factor 1	18181	ENSMUSG00000058440

Banp	NA	Banp	BTG3 associated nuclear protein	53325	ENSMUSG00000025316

Trib3	NA	Trib3	tribbles homolog 3 (Drosophila)	228775	ENSMUSG00000032715

Zranb1	NA	Zranb1	zinc finger, RAN-binding domain containing 1	360216	ENSMUSG00000030967

Sfr1	NA	Sfr1	SWI5 dependent recombination repair 1	67788	ENSMUSG00000025066

Taf3	NA	Taf3	TAF3 RNA polymerase II, TATA box binding protein (TBP)-associated factor	209361	ENSMUSG00000025782

Ccar1	NA	Ccar1	cell division cycle and apoptosis regulator 1	67500	ENSMUSG00000020074

Ppig	NA	Ppig	peptidyl-prolyl isomerase G (cyclophilin G)	228005	ENSMUSG00000042133

Arih2	NA	Arih2	ariadne homolog 2 (Drosophila)	23807	ENSMUSG00000064145

Rab5a	NA	Rab5a	RAB5A, member RAS oncogene family	271457	ENSMUSG00000017831

Sncb	NA	Sncb	synuclein, beta	104069	ENSMUSG00000034891

Sltm	NA	Sltm	SAFB-like, transcription modulator	66660	ENSMUSG00000032212

Rbm17	NA	Rbm17	RNA binding motif protein 17	76938	ENSMUSG00000037197

Med7	NA	Med7	mediator complex subunit 7	66213	ENSMUSG00000020397

Polr1c	NA	Polr1c	polymerase (RNA) I polypeptide C	20016	ENSMUSG00000067148

Top1	NA	Top1	topoisomerase (DNA) I	21969	ENSMUSG00000070544

Dbndd2	NA	Dbndd2	dysbindin (dystrobrevin binding protein 1) domain containing 2	52840	ENSMUSG00000017734

Tmf1	NA	Tmf1	TATA element modulatory factor 1	232286	ENSMUSG00000030059

Dnajb1	NA	Dnajb1	DnaJ (Hsp40) homolog, subfamily B, member 1	81489	ENSMUSG00000005483

Ankrd54	NA	Ankrd54	ankyrin repeat domain 54	223690	ENSMUSG00000033055

Ppp4r2	NA	Ppp4r2	protein phosphatase 4, regulatory subunit 2	232314	ENSMUSG00000052144

Prmt6	NA	Prmt6	protein arginine N-methyltransferase 6	99890	ENSMUSG00000049300

Ubtf	NA	Ubtf	upstream binding transcription factor, RNA polymerase I	21429	ENSMUSG00000020923

Smndc1	NA	Smndc1	survival motor neuron domain containing 1	76479	ENSMUSG00000025024

Mphosph10	NA	Mphosph10	M-phase phosphoprotein 10 (U3 small nucleolar ribonucleoprotein)	67973	ENSMUSG00000030521

Dnajc5	NA	Dnajc5	DnaJ (Hsp40) homolog, subfamily C, member 5	13002	ENSMUSG00000000826

Sphk1	NA	Sphk1	sphingosine kinase 1	20698	ENSMUSG00000061878

Srsf7	NA	Srsf7	serine/arginine-rich splicing factor 7	225027	ENSMUSG00000024097


biological process	transcription, DNA-dependent	GO:0006351
C=2609;O=19;E=7.55;R=2.52;rawP=0.0001;adjP=0.0021
Fubp1	NA	Fubp1	far upstream element (FUSE) binding protein 1	51886	ENSMUSG00000028034

Adam8	NA	Adam8	a disintegrin and metallopeptidase domain 8	11501	ENSMUSG00000025473

Safb	NA	Safb	scaffold attachment factor B	224903	ENSMUSG00000071054

Taf3	NA	Taf3	TAF3 RNA polymerase II, TATA box binding protein (TBP)-associated factor	209361	ENSMUSG00000025782

Ccar1	NA	Ccar1	cell division cycle and apoptosis regulator 1	67500	ENSMUSG00000020074

Sltm	NA	Sltm	SAFB-like, transcription modulator	66660	ENSMUSG00000032212

Nfyb	NA	Nfyb	nuclear transcription factor-Y beta	18045	ENSMUSG00000020248

Med7	NA	Med7	mediator complex subunit 7	66213	ENSMUSG00000020397

Polr1c	NA	Polr1c	polymerase (RNA) I polypeptide C	20016	ENSMUSG00000067148

Top1	NA	Top1	topoisomerase (DNA) I	21969	ENSMUSG00000070544

Sra1	NA	Sra1	steroid receptor RNA activator 1	24068	ENSMUSG00000006050

Tmf1	NA	Tmf1	TATA element modulatory factor 1	232286	ENSMUSG00000030059

Zfp553	NA	Zfp553	zinc finger protein 553	233887	ENSMUSG00000045598

Nrf1	NA	Nrf1	nuclear respiratory factor 1	18181	ENSMUSG00000058440

Banp	NA	Banp	BTG3 associated nuclear protein	53325	ENSMUSG00000025316

Prmt6	NA	Prmt6	protein arginine N-methyltransferase 6	99890	ENSMUSG00000049300

Trib3	NA	Trib3	tribbles homolog 3 (Drosophila)	228775	ENSMUSG00000032715

Ubtf	NA	Ubtf	upstream binding transcription factor, RNA polymerase I	21429	ENSMUSG00000020923

Sphk1	NA	Sphk1	sphingosine kinase 1	20698	ENSMUSG00000061878


biological process	primary metabolic process	GO:0044238
C=7662;O=37;E=22.16;R=1.67;rawP=0.0002;adjP=0.0040
Fubp1	NA	Fubp1	far upstream element (FUSE) binding protein 1	51886	ENSMUSG00000028034

Rabggtb	NA	Rabggtb	RAB geranylgeranyl transferase, b subunit	19352	ENSMUSG00000038975

Adam8	NA	Adam8	a disintegrin and metallopeptidase domain 8	11501	ENSMUSG00000025473

Safb	NA	Safb	scaffold attachment factor B	224903	ENSMUSG00000071054

Mmp13	NA	Mmp13	matrix metallopeptidase 13	17386	ENSMUSG00000050578

Aktip	NA	Aktip	thymoma viral proto-oncogene 1 interacting protein	14339	ENSMUSG00000031667

Prpf39	NA	Prpf39	PRP39 pre-mRNA processing factor 39 homolog (yeast)	328110	ENSMUSG00000035597

Nfyb	NA	Nfyb	nuclear transcription factor-Y beta	18045	ENSMUSG00000020248

Sra1	NA	Sra1	steroid receptor RNA activator 1	24068	ENSMUSG00000006050

Zfp553	NA	Zfp553	zinc finger protein 553	233887	ENSMUSG00000045598

Nrf1	NA	Nrf1	nuclear respiratory factor 1	18181	ENSMUSG00000058440

Banp	NA	Banp	BTG3 associated nuclear protein	53325	ENSMUSG00000025316

Trib3	NA	Trib3	tribbles homolog 3 (Drosophila)	228775	ENSMUSG00000032715

Zranb1	NA	Zranb1	zinc finger, RAN-binding domain containing 1	360216	ENSMUSG00000030967

Sfr1	NA	Sfr1	SWI5 dependent recombination repair 1	67788	ENSMUSG00000025066

Taf3	NA	Taf3	TAF3 RNA polymerase II, TATA box binding protein (TBP)-associated factor	209361	ENSMUSG00000025782

Ccar1	NA	Ccar1	cell division cycle and apoptosis regulator 1	67500	ENSMUSG00000020074

Ppig	NA	Ppig	peptidyl-prolyl isomerase G (cyclophilin G)	228005	ENSMUSG00000042133

Arih2	NA	Arih2	ariadne homolog 2 (Drosophila)	23807	ENSMUSG00000064145

Rab5a	NA	Rab5a	RAB5A, member RAS oncogene family	271457	ENSMUSG00000017831

Sltm	NA	Sltm	SAFB-like, transcription modulator	66660	ENSMUSG00000032212

Med7	NA	Med7	mediator complex subunit 7	66213	ENSMUSG00000020397

Rbm17	NA	Rbm17	RNA binding motif protein 17	76938	ENSMUSG00000037197

Polr1c	NA	Polr1c	polymerase (RNA) I polypeptide C	20016	ENSMUSG00000067148

Top1	NA	Top1	topoisomerase (DNA) I	21969	ENSMUSG00000070544

Dbndd2	NA	Dbndd2	dysbindin (dystrobrevin binding protein 1) domain containing 2	52840	ENSMUSG00000017734

Tmf1	NA	Tmf1	TATA element modulatory factor 1	232286	ENSMUSG00000030059

Dnajb1	NA	Dnajb1	DnaJ (Hsp40) homolog, subfamily B, member 1	81489	ENSMUSG00000005483

Ankrd54	NA	Ankrd54	ankyrin repeat domain 54	223690	ENSMUSG00000033055

Ppp4r2	NA	Ppp4r2	protein phosphatase 4, regulatory subunit 2	232314	ENSMUSG00000052144

Prmt6	NA	Prmt6	protein arginine N-methyltransferase 6	99890	ENSMUSG00000049300

Ubtf	NA	Ubtf	upstream binding transcription factor, RNA polymerase I	21429	ENSMUSG00000020923

Smndc1	NA	Smndc1	survival motor neuron domain containing 1	76479	ENSMUSG00000025024

Mphosph10	NA	Mphosph10	M-phase phosphoprotein 10 (U3 small nucleolar ribonucleoprotein)	67973	ENSMUSG00000030521

Dnajc5	NA	Dnajc5	DnaJ (Hsp40) homolog, subfamily C, member 5	13002	ENSMUSG00000000826

Sphk1	NA	Sphk1	sphingosine kinase 1	20698	ENSMUSG00000061878

Srsf7	NA	Srsf7	serine/arginine-rich splicing factor 7	225027	ENSMUSG00000024097


biological process	regulation of RNA metabolic process	GO:0051252
C=2599;O=18;E=7.52;R=2.39;rawP=0.0003;adjP=0.0055
Fubp1	NA	Fubp1	far upstream element (FUSE) binding protein 1	51886	ENSMUSG00000028034

Adam8	NA	Adam8	a disintegrin and metallopeptidase domain 8	11501	ENSMUSG00000025473

Safb	NA	Safb	scaffold attachment factor B	224903	ENSMUSG00000071054

Taf3	NA	Taf3	TAF3 RNA polymerase II, TATA box binding protein (TBP)-associated factor	209361	ENSMUSG00000025782

Ccar1	NA	Ccar1	cell division cycle and apoptosis regulator 1	67500	ENSMUSG00000020074

Sltm	NA	Sltm	SAFB-like, transcription modulator	66660	ENSMUSG00000032212

Nfyb	NA	Nfyb	nuclear transcription factor-Y beta	18045	ENSMUSG00000020248

Med7	NA	Med7	mediator complex subunit 7	66213	ENSMUSG00000020397

Sra1	NA	Sra1	steroid receptor RNA activator 1	24068	ENSMUSG00000006050

Tmf1	NA	Tmf1	TATA element modulatory factor 1	232286	ENSMUSG00000030059

Zfp553	NA	Zfp553	zinc finger protein 553	233887	ENSMUSG00000045598

Nrf1	NA	Nrf1	nuclear respiratory factor 1	18181	ENSMUSG00000058440

Banp	NA	Banp	BTG3 associated nuclear protein	53325	ENSMUSG00000025316

Prmt6	NA	Prmt6	protein arginine N-methyltransferase 6	99890	ENSMUSG00000049300

Trib3	NA	Trib3	tribbles homolog 3 (Drosophila)	228775	ENSMUSG00000032715

Ubtf	NA	Ubtf	upstream binding transcription factor, RNA polymerase I	21429	ENSMUSG00000020923

Sphk1	NA	Sphk1	sphingosine kinase 1	20698	ENSMUSG00000061878

Srsf7	NA	Srsf7	serine/arginine-rich splicing factor 7	225027	ENSMUSG00000024097


biological process	mRNA processing	GO:0006397
C=312;O=6;E=0.90;R=6.65;rawP=0.0003;adjP=0.0055
Smndc1	NA	Smndc1	survival motor neuron domain containing 1	76479	ENSMUSG00000025024

Prpf39	NA	Prpf39	PRP39 pre-mRNA processing factor 39 homolog (yeast)	328110	ENSMUSG00000035597

Srsf7	NA	Srsf7	serine/arginine-rich splicing factor 7	225027	ENSMUSG00000024097

Safb	NA	Safb	scaffold attachment factor B	224903	ENSMUSG00000071054

Ppp4r2	NA	Ppp4r2	protein phosphatase 4, regulatory subunit 2	232314	ENSMUSG00000052144

Rbm17	NA	Rbm17	RNA binding motif protein 17	76938	ENSMUSG00000037197


biological process	regulation of cellular metabolic process	GO:0031323
C=3867;O=23;E=11.18;R=2.06;rawP=0.0004;adjP=0.0067
Fubp1	NA	Fubp1	far upstream element (FUSE) binding protein 1	51886	ENSMUSG00000028034

Adam8	NA	Adam8	a disintegrin and metallopeptidase domain 8	11501	ENSMUSG00000025473

Safb	NA	Safb	scaffold attachment factor B	224903	ENSMUSG00000071054

Taf3	NA	Taf3	TAF3 RNA polymerase II, TATA box binding protein (TBP)-associated factor	209361	ENSMUSG00000025782

Ccar1	NA	Ccar1	cell division cycle and apoptosis regulator 1	67500	ENSMUSG00000020074

Sltm	NA	Sltm	SAFB-like, transcription modulator	66660	ENSMUSG00000032212

Aktip	NA	Aktip	thymoma viral proto-oncogene 1 interacting protein	14339	ENSMUSG00000031667

Nfyb	NA	Nfyb	nuclear transcription factor-Y beta	18045	ENSMUSG00000020248

Med7	NA	Med7	mediator complex subunit 7	66213	ENSMUSG00000020397

Sra1	NA	Sra1	steroid receptor RNA activator 1	24068	ENSMUSG00000006050

Dbndd2	NA	Dbndd2	dysbindin (dystrobrevin binding protein 1) domain containing 2	52840	ENSMUSG00000017734

Tmf1	NA	Tmf1	TATA element modulatory factor 1	232286	ENSMUSG00000030059

Ankrd54	NA	Ankrd54	ankyrin repeat domain 54	223690	ENSMUSG00000033055

Zfp553	NA	Zfp553	zinc finger protein 553	233887	ENSMUSG00000045598

Nrf1	NA	Nrf1	nuclear respiratory factor 1	18181	ENSMUSG00000058440

Banp	NA	Banp	BTG3 associated nuclear protein	53325	ENSMUSG00000025316

Ppp4r2	NA	Ppp4r2	protein phosphatase 4, regulatory subunit 2	232314	ENSMUSG00000052144

Prmt6	NA	Prmt6	protein arginine N-methyltransferase 6	99890	ENSMUSG00000049300

Trib3	NA	Trib3	tribbles homolog 3 (Drosophila)	228775	ENSMUSG00000032715

Ubtf	NA	Ubtf	upstream binding transcription factor, RNA polymerase I	21429	ENSMUSG00000020923

Mphosph10	NA	Mphosph10	M-phase phosphoprotein 10 (U3 small nucleolar ribonucleoprotein)	67973	ENSMUSG00000030521

Sphk1	NA	Sphk1	sphingosine kinase 1	20698	ENSMUSG00000061878

Srsf7	NA	Srsf7	serine/arginine-rich splicing factor 7	225027	ENSMUSG00000024097


biological process	nucleobase-containing compound biosynthetic process	GO:0034654
C=2876;O=19;E=8.32;R=2.28;rawP=0.0004;adjP=0.0067
Fubp1	NA	Fubp1	far upstream element (FUSE) binding protein 1	51886	ENSMUSG00000028034

Adam8	NA	Adam8	a disintegrin and metallopeptidase domain 8	11501	ENSMUSG00000025473

Safb	NA	Safb	scaffold attachment factor B	224903	ENSMUSG00000071054

Taf3	NA	Taf3	TAF3 RNA polymerase II, TATA box binding protein (TBP)-associated factor	209361	ENSMUSG00000025782

Ccar1	NA	Ccar1	cell division cycle and apoptosis regulator 1	67500	ENSMUSG00000020074

Sltm	NA	Sltm	SAFB-like, transcription modulator	66660	ENSMUSG00000032212

Nfyb	NA	Nfyb	nuclear transcription factor-Y beta	18045	ENSMUSG00000020248

Med7	NA	Med7	mediator complex subunit 7	66213	ENSMUSG00000020397

Polr1c	NA	Polr1c	polymerase (RNA) I polypeptide C	20016	ENSMUSG00000067148

Top1	NA	Top1	topoisomerase (DNA) I	21969	ENSMUSG00000070544

Sra1	NA	Sra1	steroid receptor RNA activator 1	24068	ENSMUSG00000006050

Tmf1	NA	Tmf1	TATA element modulatory factor 1	232286	ENSMUSG00000030059

Zfp553	NA	Zfp553	zinc finger protein 553	233887	ENSMUSG00000045598

Nrf1	NA	Nrf1	nuclear respiratory factor 1	18181	ENSMUSG00000058440

Banp	NA	Banp	BTG3 associated nuclear protein	53325	ENSMUSG00000025316

Prmt6	NA	Prmt6	protein arginine N-methyltransferase 6	99890	ENSMUSG00000049300

Trib3	NA	Trib3	tribbles homolog 3 (Drosophila)	228775	ENSMUSG00000032715

Ubtf	NA	Ubtf	upstream binding transcription factor, RNA polymerase I	21429	ENSMUSG00000020923

Sphk1	NA	Sphk1	sphingosine kinase 1	20698	ENSMUSG00000061878


biological process	regulation of primary metabolic process	GO:0080090
C=3778;O=22;E=10.93;R=2.01;rawP=0.0007;adjP=0.0075
Fubp1	NA	Fubp1	far upstream element (FUSE) binding protein 1	51886	ENSMUSG00000028034

Adam8	NA	Adam8	a disintegrin and metallopeptidase domain 8	11501	ENSMUSG00000025473

Safb	NA	Safb	scaffold attachment factor B	224903	ENSMUSG00000071054

Taf3	NA	Taf3	TAF3 RNA polymerase II, TATA box binding protein (TBP)-associated factor	209361	ENSMUSG00000025782

Ccar1	NA	Ccar1	cell division cycle and apoptosis regulator 1	67500	ENSMUSG00000020074

Sltm	NA	Sltm	SAFB-like, transcription modulator	66660	ENSMUSG00000032212

Aktip	NA	Aktip	thymoma viral proto-oncogene 1 interacting protein	14339	ENSMUSG00000031667

Nfyb	NA	Nfyb	nuclear transcription factor-Y beta	18045	ENSMUSG00000020248

Med7	NA	Med7	mediator complex subunit 7	66213	ENSMUSG00000020397

Sra1	NA	Sra1	steroid receptor RNA activator 1	24068	ENSMUSG00000006050

Dbndd2	NA	Dbndd2	dysbindin (dystrobrevin binding protein 1) domain containing 2	52840	ENSMUSG00000017734

Tmf1	NA	Tmf1	TATA element modulatory factor 1	232286	ENSMUSG00000030059

Ankrd54	NA	Ankrd54	ankyrin repeat domain 54	223690	ENSMUSG00000033055

Zfp553	NA	Zfp553	zinc finger protein 553	233887	ENSMUSG00000045598

Nrf1	NA	Nrf1	nuclear respiratory factor 1	18181	ENSMUSG00000058440

Banp	NA	Banp	BTG3 associated nuclear protein	53325	ENSMUSG00000025316

Ppp4r2	NA	Ppp4r2	protein phosphatase 4, regulatory subunit 2	232314	ENSMUSG00000052144

Prmt6	NA	Prmt6	protein arginine N-methyltransferase 6	99890	ENSMUSG00000049300

Trib3	NA	Trib3	tribbles homolog 3 (Drosophila)	228775	ENSMUSG00000032715

Ubtf	NA	Ubtf	upstream binding transcription factor, RNA polymerase I	21429	ENSMUSG00000020923

Sphk1	NA	Sphk1	sphingosine kinase 1	20698	ENSMUSG00000061878

Srsf7	NA	Srsf7	serine/arginine-rich splicing factor 7	225027	ENSMUSG00000024097


biological process	organic cyclic compound biosynthetic process	GO:1901362
C=3026;O=19;E=8.75;R=2.17;rawP=0.0007;adjP=0.0075
Fubp1	NA	Fubp1	far upstream element (FUSE) binding protein 1	51886	ENSMUSG00000028034

Adam8	NA	Adam8	a disintegrin and metallopeptidase domain 8	11501	ENSMUSG00000025473

Safb	NA	Safb	scaffold attachment factor B	224903	ENSMUSG00000071054

Taf3	NA	Taf3	TAF3 RNA polymerase II, TATA box binding protein (TBP)-associated factor	209361	ENSMUSG00000025782

Ccar1	NA	Ccar1	cell division cycle and apoptosis regulator 1	67500	ENSMUSG00000020074

Sltm	NA	Sltm	SAFB-like, transcription modulator	66660	ENSMUSG00000032212

Nfyb	NA	Nfyb	nuclear transcription factor-Y beta	18045	ENSMUSG00000020248

Med7	NA	Med7	mediator complex subunit 7	66213	ENSMUSG00000020397

Polr1c	NA	Polr1c	polymerase (RNA) I polypeptide C	20016	ENSMUSG00000067148

Top1	NA	Top1	topoisomerase (DNA) I	21969	ENSMUSG00000070544

Sra1	NA	Sra1	steroid receptor RNA activator 1	24068	ENSMUSG00000006050

Tmf1	NA	Tmf1	TATA element modulatory factor 1	232286	ENSMUSG00000030059

Zfp553	NA	Zfp553	zinc finger protein 553	233887	ENSMUSG00000045598

Nrf1	NA	Nrf1	nuclear respiratory factor 1	18181	ENSMUSG00000058440

Banp	NA	Banp	BTG3 associated nuclear protein	53325	ENSMUSG00000025316

Prmt6	NA	Prmt6	protein arginine N-methyltransferase 6	99890	ENSMUSG00000049300

Trib3	NA	Trib3	tribbles homolog 3 (Drosophila)	228775	ENSMUSG00000032715

Ubtf	NA	Ubtf	upstream binding transcription factor, RNA polymerase I	21429	ENSMUSG00000020923

Sphk1	NA	Sphk1	sphingosine kinase 1	20698	ENSMUSG00000061878


biological process	mRNA metabolic process	GO:0016071
C=364;O=6;E=1.05;R=5.70;rawP=0.0006;adjP=0.0075
Smndc1	NA	Smndc1	survival motor neuron domain containing 1	76479	ENSMUSG00000025024

Prpf39	NA	Prpf39	PRP39 pre-mRNA processing factor 39 homolog (yeast)	328110	ENSMUSG00000035597

Srsf7	NA	Srsf7	serine/arginine-rich splicing factor 7	225027	ENSMUSG00000024097

Safb	NA	Safb	scaffold attachment factor B	224903	ENSMUSG00000071054

Ppp4r2	NA	Ppp4r2	protein phosphatase 4, regulatory subunit 2	232314	ENSMUSG00000052144

Rbm17	NA	Rbm17	RNA binding motif protein 17	76938	ENSMUSG00000037197


biological process	apoptotic process	GO:0006915
C=1362;O=12;E=3.94;R=3.05;rawP=0.0005;adjP=0.0075
Sra1	NA	Sra1	steroid receptor RNA activator 1	24068	ENSMUSG00000006050

Adam8	NA	Adam8	a disintegrin and metallopeptidase domain 8	11501	ENSMUSG00000025473

Trim39	NA	Trim39	tripartite motif-containing 39	79263	ENSMUSG00000045409

Ccar1	NA	Ccar1	cell division cycle and apoptosis regulator 1	67500	ENSMUSG00000020074

Trib3	NA	Trib3	tribbles homolog 3 (Drosophila)	228775	ENSMUSG00000032715

Smndc1	NA	Smndc1	survival motor neuron domain containing 1	76479	ENSMUSG00000025024

Blcap	NA	Blcap	bladder cancer associated protein homolog (human)	53619	ENSMUSG00000067787

Dnajc5	NA	Dnajc5	DnaJ (Hsp40) homolog, subfamily C, member 5	13002	ENSMUSG00000000826

Sncb	NA	Sncb	synuclein, beta	104069	ENSMUSG00000034891

Sphk1	NA	Sphk1	sphingosine kinase 1	20698	ENSMUSG00000061878

Sltm	NA	Sltm	SAFB-like, transcription modulator	66660	ENSMUSG00000032212

Aktip	NA	Aktip	thymoma viral proto-oncogene 1 interacting protein	14339	ENSMUSG00000031667


biological process	RNA splicing	GO:0008380
C=244;O=5;E=0.71;R=7.09;rawP=0.0007;adjP=0.0075
Smndc1	NA	Smndc1	survival motor neuron domain containing 1	76479	ENSMUSG00000025024

Prpf39	NA	Prpf39	PRP39 pre-mRNA processing factor 39 homolog (yeast)	328110	ENSMUSG00000035597

Srsf7	NA	Srsf7	serine/arginine-rich splicing factor 7	225027	ENSMUSG00000024097

Ppp4r2	NA	Ppp4r2	protein phosphatase 4, regulatory subunit 2	232314	ENSMUSG00000052144

Rbm17	NA	Rbm17	RNA binding motif protein 17	76938	ENSMUSG00000037197


biological process	heterocycle biosynthetic process	GO:0018130
C=2938;O=19;E=8.50;R=2.24;rawP=0.0005;adjP=0.0075
Fubp1	NA	Fubp1	far upstream element (FUSE) binding protein 1	51886	ENSMUSG00000028034

Adam8	NA	Adam8	a disintegrin and metallopeptidase domain 8	11501	ENSMUSG00000025473

Safb	NA	Safb	scaffold attachment factor B	224903	ENSMUSG00000071054

Taf3	NA	Taf3	TAF3 RNA polymerase II, TATA box binding protein (TBP)-associated factor	209361	ENSMUSG00000025782

Ccar1	NA	Ccar1	cell division cycle and apoptosis regulator 1	67500	ENSMUSG00000020074

Sltm	NA	Sltm	SAFB-like, transcription modulator	66660	ENSMUSG00000032212

Nfyb	NA	Nfyb	nuclear transcription factor-Y beta	18045	ENSMUSG00000020248

Med7	NA	Med7	mediator complex subunit 7	66213	ENSMUSG00000020397

Polr1c	NA	Polr1c	polymerase (RNA) I polypeptide C	20016	ENSMUSG00000067148

Top1	NA	Top1	topoisomerase (DNA) I	21969	ENSMUSG00000070544

Sra1	NA	Sra1	steroid receptor RNA activator 1	24068	ENSMUSG00000006050

Tmf1	NA	Tmf1	TATA element modulatory factor 1	232286	ENSMUSG00000030059

Zfp553	NA	Zfp553	zinc finger protein 553	233887	ENSMUSG00000045598

Nrf1	NA	Nrf1	nuclear respiratory factor 1	18181	ENSMUSG00000058440

Banp	NA	Banp	BTG3 associated nuclear protein	53325	ENSMUSG00000025316

Prmt6	NA	Prmt6	protein arginine N-methyltransferase 6	99890	ENSMUSG00000049300

Trib3	NA	Trib3	tribbles homolog 3 (Drosophila)	228775	ENSMUSG00000032715

Ubtf	NA	Ubtf	upstream binding transcription factor, RNA polymerase I	21429	ENSMUSG00000020923

Sphk1	NA	Sphk1	sphingosine kinase 1	20698	ENSMUSG00000061878


biological process	regulation of transcription, DNA-dependent	GO:0006355
C=2537;O=17;E=7.34;R=2.32;rawP=0.0007;adjP=0.0075
Fubp1	NA	Fubp1	far upstream element (FUSE) binding protein 1	51886	ENSMUSG00000028034

Adam8	NA	Adam8	a disintegrin and metallopeptidase domain 8	11501	ENSMUSG00000025473

Safb	NA	Safb	scaffold attachment factor B	224903	ENSMUSG00000071054

Taf3	NA	Taf3	TAF3 RNA polymerase II, TATA box binding protein (TBP)-associated factor	209361	ENSMUSG00000025782

Ccar1	NA	Ccar1	cell division cycle and apoptosis regulator 1	67500	ENSMUSG00000020074

Sltm	NA	Sltm	SAFB-like, transcription modulator	66660	ENSMUSG00000032212

Nfyb	NA	Nfyb	nuclear transcription factor-Y beta	18045	ENSMUSG00000020248

Med7	NA	Med7	mediator complex subunit 7	66213	ENSMUSG00000020397

Sra1	NA	Sra1	steroid receptor RNA activator 1	24068	ENSMUSG00000006050

Tmf1	NA	Tmf1	TATA element modulatory factor 1	232286	ENSMUSG00000030059

Zfp553	NA	Zfp553	zinc finger protein 553	233887	ENSMUSG00000045598

Nrf1	NA	Nrf1	nuclear respiratory factor 1	18181	ENSMUSG00000058440

Banp	NA	Banp	BTG3 associated nuclear protein	53325	ENSMUSG00000025316

Prmt6	NA	Prmt6	protein arginine N-methyltransferase 6	99890	ENSMUSG00000049300

Trib3	NA	Trib3	tribbles homolog 3 (Drosophila)	228775	ENSMUSG00000032715

Ubtf	NA	Ubtf	upstream binding transcription factor, RNA polymerase I	21429	ENSMUSG00000020923

Sphk1	NA	Sphk1	sphingosine kinase 1	20698	ENSMUSG00000061878


biological process	regulation of nucleobase-containing compound metabolic process	GO:0019219
C=2983;O=19;E=8.63;R=2.20;rawP=0.0006;adjP=0.0075
Fubp1	NA	Fubp1	far upstream element (FUSE) binding protein 1	51886	ENSMUSG00000028034

Adam8	NA	Adam8	a disintegrin and metallopeptidase domain 8	11501	ENSMUSG00000025473

Safb	NA	Safb	scaffold attachment factor B	224903	ENSMUSG00000071054

Taf3	NA	Taf3	TAF3 RNA polymerase II, TATA box binding protein (TBP)-associated factor	209361	ENSMUSG00000025782

Ccar1	NA	Ccar1	cell division cycle and apoptosis regulator 1	67500	ENSMUSG00000020074

Sltm	NA	Sltm	SAFB-like, transcription modulator	66660	ENSMUSG00000032212

Nfyb	NA	Nfyb	nuclear transcription factor-Y beta	18045	ENSMUSG00000020248

Med7	NA	Med7	mediator complex subunit 7	66213	ENSMUSG00000020397

Sra1	NA	Sra1	steroid receptor RNA activator 1	24068	ENSMUSG00000006050

Tmf1	NA	Tmf1	TATA element modulatory factor 1	232286	ENSMUSG00000030059

Zfp553	NA	Zfp553	zinc finger protein 553	233887	ENSMUSG00000045598

Nrf1	NA	Nrf1	nuclear respiratory factor 1	18181	ENSMUSG00000058440

Banp	NA	Banp	BTG3 associated nuclear protein	53325	ENSMUSG00000025316

Ppp4r2	NA	Ppp4r2	protein phosphatase 4, regulatory subunit 2	232314	ENSMUSG00000052144

Prmt6	NA	Prmt6	protein arginine N-methyltransferase 6	99890	ENSMUSG00000049300

Trib3	NA	Trib3	tribbles homolog 3 (Drosophila)	228775	ENSMUSG00000032715

Ubtf	NA	Ubtf	upstream binding transcription factor, RNA polymerase I	21429	ENSMUSG00000020923

Sphk1	NA	Sphk1	sphingosine kinase 1	20698	ENSMUSG00000061878

Srsf7	NA	Srsf7	serine/arginine-rich splicing factor 7	225027	ENSMUSG00000024097


biological process	regulation of macromolecule metabolic process	GO:0060255
C=3759;O=22;E=10.87;R=2.02;rawP=0.0006;adjP=0.0075
Fubp1	NA	Fubp1	far upstream element (FUSE) binding protein 1	51886	ENSMUSG00000028034

Adam8	NA	Adam8	a disintegrin and metallopeptidase domain 8	11501	ENSMUSG00000025473

Safb	NA	Safb	scaffold attachment factor B	224903	ENSMUSG00000071054

Taf3	NA	Taf3	TAF3 RNA polymerase II, TATA box binding protein (TBP)-associated factor	209361	ENSMUSG00000025782

Ccar1	NA	Ccar1	cell division cycle and apoptosis regulator 1	67500	ENSMUSG00000020074

Sltm	NA	Sltm	SAFB-like, transcription modulator	66660	ENSMUSG00000032212

Aktip	NA	Aktip	thymoma viral proto-oncogene 1 interacting protein	14339	ENSMUSG00000031667

Nfyb	NA	Nfyb	nuclear transcription factor-Y beta	18045	ENSMUSG00000020248

Med7	NA	Med7	mediator complex subunit 7	66213	ENSMUSG00000020397

Sra1	NA	Sra1	steroid receptor RNA activator 1	24068	ENSMUSG00000006050

Dbndd2	NA	Dbndd2	dysbindin (dystrobrevin binding protein 1) domain containing 2	52840	ENSMUSG00000017734

Tmf1	NA	Tmf1	TATA element modulatory factor 1	232286	ENSMUSG00000030059

Ankrd54	NA	Ankrd54	ankyrin repeat domain 54	223690	ENSMUSG00000033055

Zfp553	NA	Zfp553	zinc finger protein 553	233887	ENSMUSG00000045598

Nrf1	NA	Nrf1	nuclear respiratory factor 1	18181	ENSMUSG00000058440

Banp	NA	Banp	BTG3 associated nuclear protein	53325	ENSMUSG00000025316

Ppp4r2	NA	Ppp4r2	protein phosphatase 4, regulatory subunit 2	232314	ENSMUSG00000052144

Prmt6	NA	Prmt6	protein arginine N-methyltransferase 6	99890	ENSMUSG00000049300

Trib3	NA	Trib3	tribbles homolog 3 (Drosophila)	228775	ENSMUSG00000032715

Ubtf	NA	Ubtf	upstream binding transcription factor, RNA polymerase I	21429	ENSMUSG00000020923

Sphk1	NA	Sphk1	sphingosine kinase 1	20698	ENSMUSG00000061878

Srsf7	NA	Srsf7	serine/arginine-rich splicing factor 7	225027	ENSMUSG00000024097


biological process	programmed cell death	GO:0012501
C=1381;O=12;E=3.99;R=3.00;rawP=0.0006;adjP=0.0075
Sra1	NA	Sra1	steroid receptor RNA activator 1	24068	ENSMUSG00000006050

Adam8	NA	Adam8	a disintegrin and metallopeptidase domain 8	11501	ENSMUSG00000025473

Trim39	NA	Trim39	tripartite motif-containing 39	79263	ENSMUSG00000045409

Ccar1	NA	Ccar1	cell division cycle and apoptosis regulator 1	67500	ENSMUSG00000020074

Trib3	NA	Trib3	tribbles homolog 3 (Drosophila)	228775	ENSMUSG00000032715

Smndc1	NA	Smndc1	survival motor neuron domain containing 1	76479	ENSMUSG00000025024

Blcap	NA	Blcap	bladder cancer associated protein homolog (human)	53619	ENSMUSG00000067787

Dnajc5	NA	Dnajc5	DnaJ (Hsp40) homolog, subfamily C, member 5	13002	ENSMUSG00000000826

Sncb	NA	Sncb	synuclein, beta	104069	ENSMUSG00000034891

Sphk1	NA	Sphk1	sphingosine kinase 1	20698	ENSMUSG00000061878

Sltm	NA	Sltm	SAFB-like, transcription modulator	66660	ENSMUSG00000032212

Aktip	NA	Aktip	thymoma viral proto-oncogene 1 interacting protein	14339	ENSMUSG00000031667


biological process	regulation of RNA biosynthetic process	GO:2001141
C=2541;O=17;E=7.35;R=2.31;rawP=0.0007;adjP=0.0075
Fubp1	NA	Fubp1	far upstream element (FUSE) binding protein 1	51886	ENSMUSG00000028034

Adam8	NA	Adam8	a disintegrin and metallopeptidase domain 8	11501	ENSMUSG00000025473

Safb	NA	Safb	scaffold attachment factor B	224903	ENSMUSG00000071054

Taf3	NA	Taf3	TAF3 RNA polymerase II, TATA box binding protein (TBP)-associated factor	209361	ENSMUSG00000025782

Ccar1	NA	Ccar1	cell division cycle and apoptosis regulator 1	67500	ENSMUSG00000020074

Sltm	NA	Sltm	SAFB-like, transcription modulator	66660	ENSMUSG00000032212

Nfyb	NA	Nfyb	nuclear transcription factor-Y beta	18045	ENSMUSG00000020248

Med7	NA	Med7	mediator complex subunit 7	66213	ENSMUSG00000020397

Sra1	NA	Sra1	steroid receptor RNA activator 1	24068	ENSMUSG00000006050

Tmf1	NA	Tmf1	TATA element modulatory factor 1	232286	ENSMUSG00000030059

Zfp553	NA	Zfp553	zinc finger protein 553	233887	ENSMUSG00000045598

Nrf1	NA	Nrf1	nuclear respiratory factor 1	18181	ENSMUSG00000058440

Banp	NA	Banp	BTG3 associated nuclear protein	53325	ENSMUSG00000025316

Prmt6	NA	Prmt6	protein arginine N-methyltransferase 6	99890	ENSMUSG00000049300

Trib3	NA	Trib3	tribbles homolog 3 (Drosophila)	228775	ENSMUSG00000032715

Ubtf	NA	Ubtf	upstream binding transcription factor, RNA polymerase I	21429	ENSMUSG00000020923

Sphk1	NA	Sphk1	sphingosine kinase 1	20698	ENSMUSG00000061878


biological process	regulation of nitrogen compound metabolic process	GO:0051171
C=3022;O=19;E=8.74;R=2.17;rawP=0.0007;adjP=0.0075
Fubp1	NA	Fubp1	far upstream element (FUSE) binding protein 1	51886	ENSMUSG00000028034

Adam8	NA	Adam8	a disintegrin and metallopeptidase domain 8	11501	ENSMUSG00000025473

Safb	NA	Safb	scaffold attachment factor B	224903	ENSMUSG00000071054

Taf3	NA	Taf3	TAF3 RNA polymerase II, TATA box binding protein (TBP)-associated factor	209361	ENSMUSG00000025782

Ccar1	NA	Ccar1	cell division cycle and apoptosis regulator 1	67500	ENSMUSG00000020074

Sltm	NA	Sltm	SAFB-like, transcription modulator	66660	ENSMUSG00000032212

Nfyb	NA	Nfyb	nuclear transcription factor-Y beta	18045	ENSMUSG00000020248

Med7	NA	Med7	mediator complex subunit 7	66213	ENSMUSG00000020397

Sra1	NA	Sra1	steroid receptor RNA activator 1	24068	ENSMUSG00000006050

Tmf1	NA	Tmf1	TATA element modulatory factor 1	232286	ENSMUSG00000030059

Zfp553	NA	Zfp553	zinc finger protein 553	233887	ENSMUSG00000045598

Nrf1	NA	Nrf1	nuclear respiratory factor 1	18181	ENSMUSG00000058440

Banp	NA	Banp	BTG3 associated nuclear protein	53325	ENSMUSG00000025316

Ppp4r2	NA	Ppp4r2	protein phosphatase 4, regulatory subunit 2	232314	ENSMUSG00000052144

Prmt6	NA	Prmt6	protein arginine N-methyltransferase 6	99890	ENSMUSG00000049300

Trib3	NA	Trib3	tribbles homolog 3 (Drosophila)	228775	ENSMUSG00000032715

Ubtf	NA	Ubtf	upstream binding transcription factor, RNA polymerase I	21429	ENSMUSG00000020923

Sphk1	NA	Sphk1	sphingosine kinase 1	20698	ENSMUSG00000061878

Srsf7	NA	Srsf7	serine/arginine-rich splicing factor 7	225027	ENSMUSG00000024097


biological process	aromatic compound biosynthetic process	GO:0019438
C=2928;O=19;E=8.47;R=2.24;rawP=0.0005;adjP=0.0075
Fubp1	NA	Fubp1	far upstream element (FUSE) binding protein 1	51886	ENSMUSG00000028034

Adam8	NA	Adam8	a disintegrin and metallopeptidase domain 8	11501	ENSMUSG00000025473

Safb	NA	Safb	scaffold attachment factor B	224903	ENSMUSG00000071054

Taf3	NA	Taf3	TAF3 RNA polymerase II, TATA box binding protein (TBP)-associated factor	209361	ENSMUSG00000025782

Ccar1	NA	Ccar1	cell division cycle and apoptosis regulator 1	67500	ENSMUSG00000020074

Sltm	NA	Sltm	SAFB-like, transcription modulator	66660	ENSMUSG00000032212

Nfyb	NA	Nfyb	nuclear transcription factor-Y beta	18045	ENSMUSG00000020248

Med7	NA	Med7	mediator complex subunit 7	66213	ENSMUSG00000020397

Polr1c	NA	Polr1c	polymerase (RNA) I polypeptide C	20016	ENSMUSG00000067148

Top1	NA	Top1	topoisomerase (DNA) I	21969	ENSMUSG00000070544

Sra1	NA	Sra1	steroid receptor RNA activator 1	24068	ENSMUSG00000006050

Tmf1	NA	Tmf1	TATA element modulatory factor 1	232286	ENSMUSG00000030059

Zfp553	NA	Zfp553	zinc finger protein 553	233887	ENSMUSG00000045598

Nrf1	NA	Nrf1	nuclear respiratory factor 1	18181	ENSMUSG00000058440

Banp	NA	Banp	BTG3 associated nuclear protein	53325	ENSMUSG00000025316

Prmt6	NA	Prmt6	protein arginine N-methyltransferase 6	99890	ENSMUSG00000049300

Trib3	NA	Trib3	tribbles homolog 3 (Drosophila)	228775	ENSMUSG00000032715

Ubtf	NA	Ubtf	upstream binding transcription factor, RNA polymerase I	21429	ENSMUSG00000020923

Sphk1	NA	Sphk1	sphingosine kinase 1	20698	ENSMUSG00000061878


biological process	cellular nitrogen compound biosynthetic process	GO:0044271
C=3002;O=19;E=8.68;R=2.19;rawP=0.0007;adjP=0.0075
Fubp1	NA	Fubp1	far upstream element (FUSE) binding protein 1	51886	ENSMUSG00000028034

Adam8	NA	Adam8	a disintegrin and metallopeptidase domain 8	11501	ENSMUSG00000025473

Safb	NA	Safb	scaffold attachment factor B	224903	ENSMUSG00000071054

Taf3	NA	Taf3	TAF3 RNA polymerase II, TATA box binding protein (TBP)-associated factor	209361	ENSMUSG00000025782

Ccar1	NA	Ccar1	cell division cycle and apoptosis regulator 1	67500	ENSMUSG00000020074

Sltm	NA	Sltm	SAFB-like, transcription modulator	66660	ENSMUSG00000032212

Nfyb	NA	Nfyb	nuclear transcription factor-Y beta	18045	ENSMUSG00000020248

Med7	NA	Med7	mediator complex subunit 7	66213	ENSMUSG00000020397

Polr1c	NA	Polr1c	polymerase (RNA) I polypeptide C	20016	ENSMUSG00000067148

Top1	NA	Top1	topoisomerase (DNA) I	21969	ENSMUSG00000070544

Sra1	NA	Sra1	steroid receptor RNA activator 1	24068	ENSMUSG00000006050

Tmf1	NA	Tmf1	TATA element modulatory factor 1	232286	ENSMUSG00000030059

Zfp553	NA	Zfp553	zinc finger protein 553	233887	ENSMUSG00000045598

Nrf1	NA	Nrf1	nuclear respiratory factor 1	18181	ENSMUSG00000058440

Banp	NA	Banp	BTG3 associated nuclear protein	53325	ENSMUSG00000025316

Prmt6	NA	Prmt6	protein arginine N-methyltransferase 6	99890	ENSMUSG00000049300

Trib3	NA	Trib3	tribbles homolog 3 (Drosophila)	228775	ENSMUSG00000032715

Ubtf	NA	Ubtf	upstream binding transcription factor, RNA polymerase I	21429	ENSMUSG00000020923

Sphk1	NA	Sphk1	sphingosine kinase 1	20698	ENSMUSG00000061878


biological process	RNA processing	GO:0006396
C=524;O=7;E=1.52;R=4.62;rawP=0.0008;adjP=0.0084
Smndc1	NA	Smndc1	survival motor neuron domain containing 1	76479	ENSMUSG00000025024

Mphosph10	NA	Mphosph10	M-phase phosphoprotein 10 (U3 small nucleolar ribonucleoprotein)	67973	ENSMUSG00000030521

Prpf39	NA	Prpf39	PRP39 pre-mRNA processing factor 39 homolog (yeast)	328110	ENSMUSG00000035597

Srsf7	NA	Srsf7	serine/arginine-rich splicing factor 7	225027	ENSMUSG00000024097

Safb	NA	Safb	scaffold attachment factor B	224903	ENSMUSG00000071054

Ppp4r2	NA	Ppp4r2	protein phosphatase 4, regulatory subunit 2	232314	ENSMUSG00000052144

Rbm17	NA	Rbm17	RNA binding motif protein 17	76938	ENSMUSG00000037197


molecular function	protein binding	GO:0005515
C=6206;O=33;E=17.79;R=1.85;rawP=5.87e-05;adjP=0.0052
Fubp1	NA	Fubp1	far upstream element (FUSE) binding protein 1	51886	ENSMUSG00000028034

Vapa	NA	Vapa	vesicle-associated membrane protein, associated protein A	30960	ENSMUSG00000024091

Adam8	NA	Adam8	a disintegrin and metallopeptidase domain 8	11501	ENSMUSG00000025473

Safb	NA	Safb	scaffold attachment factor B	224903	ENSMUSG00000071054

Mmp13	NA	Mmp13	matrix metallopeptidase 13	17386	ENSMUSG00000050578

Utp3	NA	Utp3	UTP3, small subunit (SSU) processome component, homolog (S. cerevisiae)	65961	ENSMUSG00000070697

Oaz2	NA	Oaz2	ornithine decarboxylase antizyme 2	18247	ENSMUSG00000040652

Nfyb	NA	Nfyb	nuclear transcription factor-Y beta	18045	ENSMUSG00000020248

Slc39a7	NA	Slc39a7	solute carrier family 39 (zinc transporter), member 7	14977	ENSMUSG00000024327

Sra1	NA	Sra1	steroid receptor RNA activator 1	24068	ENSMUSG00000006050

Camsap1	NA	Camsap1	calmodulin regulated spectrin-associated protein 1	227634	ENSMUSG00000026933

Treml1	NA	Treml1	triggering receptor expressed on myeloid cells-like 1	71326	ENSMUSG00000023993

Banp	NA	Banp	BTG3 associated nuclear protein	53325	ENSMUSG00000025316

Pgrmc2	NA	Pgrmc2	progesterone receptor membrane component 2	70804	ENSMUSG00000049940

Trib3	NA	Trib3	tribbles homolog 3 (Drosophila)	228775	ENSMUSG00000032715

Stx3	NA	Stx3	syntaxin 3	20908	ENSMUSG00000041488

Tspan4	NA	Tspan4	tetraspanin 4	64540	ENSMUSG00000025511

Clec4e	NA	Clec4e	C-type lectin domain family 4, member e	56619	ENSMUSG00000030142

Zranb1	NA	Zranb1	zinc finger, RAN-binding domain containing 1	360216	ENSMUSG00000030967

Taf3	NA	Taf3	TAF3 RNA polymerase II, TATA box binding protein (TBP)-associated factor	209361	ENSMUSG00000025782

Rab5a	NA	Rab5a	RAB5A, member RAS oncogene family	271457	ENSMUSG00000017831

Sncb	NA	Sncb	synuclein, beta	104069	ENSMUSG00000034891

Polr1c	NA	Polr1c	polymerase (RNA) I polypeptide C	20016	ENSMUSG00000067148

Top1	NA	Top1	topoisomerase (DNA) I	21969	ENSMUSG00000070544

Ankrd54	NA	Ankrd54	ankyrin repeat domain 54	223690	ENSMUSG00000033055

Dnajb1	NA	Dnajb1	DnaJ (Hsp40) homolog, subfamily B, member 1	81489	ENSMUSG00000005483

Prmt6	NA	Prmt6	protein arginine N-methyltransferase 6	99890	ENSMUSG00000049300

Ppp4r2	NA	Ppp4r2	protein phosphatase 4, regulatory subunit 2	232314	ENSMUSG00000052144

Trim39	NA	Trim39	tripartite motif-containing 39	79263	ENSMUSG00000045409

Ubtf	NA	Ubtf	upstream binding transcription factor, RNA polymerase I	21429	ENSMUSG00000020923

Dnajc5	NA	Dnajc5	DnaJ (Hsp40) homolog, subfamily C, member 5	13002	ENSMUSG00000000826

Sphk1	NA	Sphk1	sphingosine kinase 1	20698	ENSMUSG00000061878

Srsf7	NA	Srsf7	serine/arginine-rich splicing factor 7	225027	ENSMUSG00000024097


molecular function	binding	GO:0005488
C=10881;O=46;E=31.19;R=1.47;rawP=0.0002;adjP=0.0088
Fubp1	NA	Fubp1	far upstream element (FUSE) binding protein 1	51886	ENSMUSG00000028034

Vapa	NA	Vapa	vesicle-associated membrane protein, associated protein A	30960	ENSMUSG00000024091

Rabggtb	NA	Rabggtb	RAB geranylgeranyl transferase, b subunit	19352	ENSMUSG00000038975

Adam8	NA	Adam8	a disintegrin and metallopeptidase domain 8	11501	ENSMUSG00000025473

Safb	NA	Safb	scaffold attachment factor B	224903	ENSMUSG00000071054

Mmp13	NA	Mmp13	matrix metallopeptidase 13	17386	ENSMUSG00000050578

Utp3	NA	Utp3	UTP3, small subunit (SSU) processome component, homolog (S. cerevisiae)	65961	ENSMUSG00000070697

Oaz2	NA	Oaz2	ornithine decarboxylase antizyme 2	18247	ENSMUSG00000040652

Nfyb	NA	Nfyb	nuclear transcription factor-Y beta	18045	ENSMUSG00000020248

Slc39a7	NA	Slc39a7	solute carrier family 39 (zinc transporter), member 7	14977	ENSMUSG00000024327

Sra1	NA	Sra1	steroid receptor RNA activator 1	24068	ENSMUSG00000006050

Camsap1	NA	Camsap1	calmodulin regulated spectrin-associated protein 1	227634	ENSMUSG00000026933

Treml1	NA	Treml1	triggering receptor expressed on myeloid cells-like 1	71326	ENSMUSG00000023993

Zfp553	NA	Zfp553	zinc finger protein 553	233887	ENSMUSG00000045598

Nrf1	NA	Nrf1	nuclear respiratory factor 1	18181	ENSMUSG00000058440

Banp	NA	Banp	BTG3 associated nuclear protein	53325	ENSMUSG00000025316

Zfp330	NA	Zfp330	zinc finger protein 330	30932	ENSMUSG00000031711

Pgrmc2	NA	Pgrmc2	progesterone receptor membrane component 2	70804	ENSMUSG00000049940

Trib3	NA	Trib3	tribbles homolog 3 (Drosophila)	228775	ENSMUSG00000032715

Stx3	NA	Stx3	syntaxin 3	20908	ENSMUSG00000041488

Tspan4	NA	Tspan4	tetraspanin 4	64540	ENSMUSG00000025511

Plekha8	NA	Plekha8	pleckstrin homology domain containing, family A (phosphoinositide binding specific) member 8	231999	ENSMUSG00000005225

Clec4e	NA	Clec4e	C-type lectin domain family 4, member e	56619	ENSMUSG00000030142

Zranb1	NA	Zranb1	zinc finger, RAN-binding domain containing 1	360216	ENSMUSG00000030967

Taf3	NA	Taf3	TAF3 RNA polymerase II, TATA box binding protein (TBP)-associated factor	209361	ENSMUSG00000025782

Phax	NA	Phax	phosphorylated adaptor for RNA export	56698	ENSMUSG00000008301

Ccar1	NA	Ccar1	cell division cycle and apoptosis regulator 1	67500	ENSMUSG00000020074

Arih2	NA	Arih2	ariadne homolog 2 (Drosophila)	23807	ENSMUSG00000064145

Rab5a	NA	Rab5a	RAB5A, member RAS oncogene family	271457	ENSMUSG00000017831

Sncb	NA	Sncb	synuclein, beta	104069	ENSMUSG00000034891

Sltm	NA	Sltm	SAFB-like, transcription modulator	66660	ENSMUSG00000032212

Rbm17	NA	Rbm17	RNA binding motif protein 17	76938	ENSMUSG00000037197

Polr1c	NA	Polr1c	polymerase (RNA) I polypeptide C	20016	ENSMUSG00000067148

Top1	NA	Top1	topoisomerase (DNA) I	21969	ENSMUSG00000070544

Tmf1	NA	Tmf1	TATA element modulatory factor 1	232286	ENSMUSG00000030059

Dnajb1	NA	Dnajb1	DnaJ (Hsp40) homolog, subfamily B, member 1	81489	ENSMUSG00000005483

Ankrd54	NA	Ankrd54	ankyrin repeat domain 54	223690	ENSMUSG00000033055

Ppp4r2	NA	Ppp4r2	protein phosphatase 4, regulatory subunit 2	232314	ENSMUSG00000052144

Prmt6	NA	Prmt6	protein arginine N-methyltransferase 6	99890	ENSMUSG00000049300

Trim39	NA	Trim39	tripartite motif-containing 39	79263	ENSMUSG00000045409

Smndc1	NA	Smndc1	survival motor neuron domain containing 1	76479	ENSMUSG00000025024

Ubtf	NA	Ubtf	upstream binding transcription factor, RNA polymerase I	21429	ENSMUSG00000020923

Phospho2	NA	Phospho2	phosphatase, orphan 2	73373	ENSMUSG00000027088

Dnajc5	NA	Dnajc5	DnaJ (Hsp40) homolog, subfamily C, member 5	13002	ENSMUSG00000000826

Sphk1	NA	Sphk1	sphingosine kinase 1	20698	ENSMUSG00000061878

Srsf7	NA	Srsf7	serine/arginine-rich splicing factor 7	225027	ENSMUSG00000024097


molecular function	nucleic acid binding	GO:0003676
C=2598;O=18;E=7.45;R=2.42;rawP=0.0003;adjP=0.0088
Fubp1	NA	Fubp1	far upstream element (FUSE) binding protein 1	51886	ENSMUSG00000028034

Safb	NA	Safb	scaffold attachment factor B	224903	ENSMUSG00000071054

Phax	NA	Phax	phosphorylated adaptor for RNA export	56698	ENSMUSG00000008301

Ccar1	NA	Ccar1	cell division cycle and apoptosis regulator 1	67500	ENSMUSG00000020074

Arih2	NA	Arih2	ariadne homolog 2 (Drosophila)	23807	ENSMUSG00000064145

Sltm	NA	Sltm	SAFB-like, transcription modulator	66660	ENSMUSG00000032212

Rbm17	NA	Rbm17	RNA binding motif protein 17	76938	ENSMUSG00000037197

Nfyb	NA	Nfyb	nuclear transcription factor-Y beta	18045	ENSMUSG00000020248

Polr1c	NA	Polr1c	polymerase (RNA) I polypeptide C	20016	ENSMUSG00000067148

Top1	NA	Top1	topoisomerase (DNA) I	21969	ENSMUSG00000070544

Sra1	NA	Sra1	steroid receptor RNA activator 1	24068	ENSMUSG00000006050

Tmf1	NA	Tmf1	TATA element modulatory factor 1	232286	ENSMUSG00000030059

Zfp553	NA	Zfp553	zinc finger protein 553	233887	ENSMUSG00000045598

Nrf1	NA	Nrf1	nuclear respiratory factor 1	18181	ENSMUSG00000058440

Banp	NA	Banp	BTG3 associated nuclear protein	53325	ENSMUSG00000025316

Smndc1	NA	Smndc1	survival motor neuron domain containing 1	76479	ENSMUSG00000025024

Sphk1	NA	Sphk1	sphingosine kinase 1	20698	ENSMUSG00000061878

Srsf7	NA	Srsf7	serine/arginine-rich splicing factor 7	225027	ENSMUSG00000024097


cellular component	membrane-bounded organelle	GO:0043227
C=8664;O=55;E=26.23;R=2.10;rawP=5.19e-12;adjP=1.51e-10
Fubp1	NA	Fubp1	far upstream element (FUSE) binding protein 1	51886	ENSMUSG00000028034

Vapa	NA	Vapa	vesicle-associated membrane protein, associated protein A	30960	ENSMUSG00000024091

Mak16	NA	Mak16	MAK16 homolog (S. cerevisiae)	67920	ENSMUSG00000031578

Adam8	NA	Adam8	a disintegrin and metallopeptidase domain 8	11501	ENSMUSG00000025473

Coq10b	NA	Coq10b	coenzyme Q10 homolog B (S. cerevisiae)	67876	ENSMUSG00000025981

Safb	NA	Safb	scaffold attachment factor B	224903	ENSMUSG00000071054

Mmp13	NA	Mmp13	matrix metallopeptidase 13	17386	ENSMUSG00000050578

Tmem59l	NA	Tmem59l	transmembrane protein 59-like	67937	ENSMUSG00000035964

Utp3	NA	Utp3	UTP3, small subunit (SSU) processome component, homolog (S. cerevisiae)	65961	ENSMUSG00000070697

Oaz2	NA	Oaz2	ornithine decarboxylase antizyme 2	18247	ENSMUSG00000040652

Aktip	NA	Aktip	thymoma viral proto-oncogene 1 interacting protein	14339	ENSMUSG00000031667

Prpf39	NA	Prpf39	PRP39 pre-mRNA processing factor 39 homolog (yeast)	328110	ENSMUSG00000035597

Cox7a2l	NA	Cox7a2l	cytochrome c oxidase subunit VIIa polypeptide 2-like	20463	ENSMUSG00000024248

Nfyb	NA	Nfyb	nuclear transcription factor-Y beta	18045	ENSMUSG00000020248

Sra1	NA	Sra1	steroid receptor RNA activator 1	24068	ENSMUSG00000006050

Treml1	NA	Treml1	triggering receptor expressed on myeloid cells-like 1	71326	ENSMUSG00000023993

Zfp553	NA	Zfp553	zinc finger protein 553	233887	ENSMUSG00000045598

Nrf1	NA	Nrf1	nuclear respiratory factor 1	18181	ENSMUSG00000058440

Banp	NA	Banp	BTG3 associated nuclear protein	53325	ENSMUSG00000025316

Zfp330	NA	Zfp330	zinc finger protein 330	30932	ENSMUSG00000031711

Ccng2	NA	Ccng2	cyclin G2	12452	ENSMUSG00000029385

Trib3	NA	Trib3	tribbles homolog 3 (Drosophila)	228775	ENSMUSG00000032715

Stx3	NA	Stx3	syntaxin 3	20908	ENSMUSG00000041488

Rae1	NA	Rae1	RAE1 RNA export 1 homolog (S. pombe)	66679	ENSMUSG00000027509

Plekha8	NA	Plekha8	pleckstrin homology domain containing, family A (phosphoinositide binding specific) member 8	231999	ENSMUSG00000005225

Zranb1	NA	Zranb1	zinc finger, RAN-binding domain containing 1	360216	ENSMUSG00000030967

Sfr1	NA	Sfr1	SWI5 dependent recombination repair 1	67788	ENSMUSG00000025066

Taf3	NA	Taf3	TAF3 RNA polymerase II, TATA box binding protein (TBP)-associated factor	209361	ENSMUSG00000025782

Sec62	NA	Sec62	SEC62 homolog (S. cerevisiae)	69276	ENSMUSG00000027706

Ppig	NA	Ppig	peptidyl-prolyl isomerase G (cyclophilin G)	228005	ENSMUSG00000042133

Phax	NA	Phax	phosphorylated adaptor for RNA export	56698	ENSMUSG00000008301

Ccar1	NA	Ccar1	cell division cycle and apoptosis regulator 1	67500	ENSMUSG00000020074

Arih2	NA	Arih2	ariadne homolog 2 (Drosophila)	23807	ENSMUSG00000064145

Rab5a	NA	Rab5a	RAB5A, member RAS oncogene family	271457	ENSMUSG00000017831

Sncb	NA	Sncb	synuclein, beta	104069	ENSMUSG00000034891

Sltm	NA	Sltm	SAFB-like, transcription modulator	66660	ENSMUSG00000032212

Rilpl1	NA	Rilpl1	Rab interacting lysosomal protein-like 1	75695	ENSMUSG00000029392

Rbm17	NA	Rbm17	RNA binding motif protein 17	76938	ENSMUSG00000037197

Med7	NA	Med7	mediator complex subunit 7	66213	ENSMUSG00000020397

Polr1c	NA	Polr1c	polymerase (RNA) I polypeptide C	20016	ENSMUSG00000067148

Wdr43	NA	Wdr43	WD repeat domain 43	72515	ENSMUSG00000041057

Top1	NA	Top1	topoisomerase (DNA) I	21969	ENSMUSG00000070544

Tmf1	NA	Tmf1	TATA element modulatory factor 1	232286	ENSMUSG00000030059

Dnajb1	NA	Dnajb1	DnaJ (Hsp40) homolog, subfamily B, member 1	81489	ENSMUSG00000005483

Ankrd54	NA	Ankrd54	ankyrin repeat domain 54	223690	ENSMUSG00000033055

Ppp4r2	NA	Ppp4r2	protein phosphatase 4, regulatory subunit 2	232314	ENSMUSG00000052144

Mtfr1	NA	Mtfr1	mitochondrial fission regulator 1	67472	ENSMUSG00000027601

Prmt6	NA	Prmt6	protein arginine N-methyltransferase 6	99890	ENSMUSG00000049300

Trim39	NA	Trim39	tripartite motif-containing 39	79263	ENSMUSG00000045409

Smndc1	NA	Smndc1	survival motor neuron domain containing 1	76479	ENSMUSG00000025024

Ubtf	NA	Ubtf	upstream binding transcription factor, RNA polymerase I	21429	ENSMUSG00000020923

Mphosph10	NA	Mphosph10	M-phase phosphoprotein 10 (U3 small nucleolar ribonucleoprotein)	67973	ENSMUSG00000030521

Dnajc5	NA	Dnajc5	DnaJ (Hsp40) homolog, subfamily C, member 5	13002	ENSMUSG00000000826

Sphk1	NA	Sphk1	sphingosine kinase 1	20698	ENSMUSG00000061878

Srsf7	NA	Srsf7	serine/arginine-rich splicing factor 7	225027	ENSMUSG00000024097


cellular component	intracellular organelle	GO:0043229
C=9730;O=58;E=29.45;R=1.97;rawP=6.42e-12;adjP=1.51e-10
Fubp1	NA	Fubp1	far upstream element (FUSE) binding protein 1	51886	ENSMUSG00000028034

Vapa	NA	Vapa	vesicle-associated membrane protein, associated protein A	30960	ENSMUSG00000024091

Mak16	NA	Mak16	MAK16 homolog (S. cerevisiae)	67920	ENSMUSG00000031578

Adam8	NA	Adam8	a disintegrin and metallopeptidase domain 8	11501	ENSMUSG00000025473

Coq10b	NA	Coq10b	coenzyme Q10 homolog B (S. cerevisiae)	67876	ENSMUSG00000025981

Safb	NA	Safb	scaffold attachment factor B	224903	ENSMUSG00000071054

Mmp13	NA	Mmp13	matrix metallopeptidase 13	17386	ENSMUSG00000050578

Tmem59l	NA	Tmem59l	transmembrane protein 59-like	67937	ENSMUSG00000035964

Utp3	NA	Utp3	UTP3, small subunit (SSU) processome component, homolog (S. cerevisiae)	65961	ENSMUSG00000070697

Oaz2	NA	Oaz2	ornithine decarboxylase antizyme 2	18247	ENSMUSG00000040652

Aktip	NA	Aktip	thymoma viral proto-oncogene 1 interacting protein	14339	ENSMUSG00000031667

Prpf39	NA	Prpf39	PRP39 pre-mRNA processing factor 39 homolog (yeast)	328110	ENSMUSG00000035597

Cox7a2l	NA	Cox7a2l	cytochrome c oxidase subunit VIIa polypeptide 2-like	20463	ENSMUSG00000024248

Nfyb	NA	Nfyb	nuclear transcription factor-Y beta	18045	ENSMUSG00000020248

Sra1	NA	Sra1	steroid receptor RNA activator 1	24068	ENSMUSG00000006050

Camsap1	NA	Camsap1	calmodulin regulated spectrin-associated protein 1	227634	ENSMUSG00000026933

Treml1	NA	Treml1	triggering receptor expressed on myeloid cells-like 1	71326	ENSMUSG00000023993

Zfp553	NA	Zfp553	zinc finger protein 553	233887	ENSMUSG00000045598

Stard10	NA	Stard10	START domain containing 10	56018	ENSMUSG00000030688

Nrf1	NA	Nrf1	nuclear respiratory factor 1	18181	ENSMUSG00000058440

Banp	NA	Banp	BTG3 associated nuclear protein	53325	ENSMUSG00000025316

Zfp330	NA	Zfp330	zinc finger protein 330	30932	ENSMUSG00000031711

Ccng2	NA	Ccng2	cyclin G2	12452	ENSMUSG00000029385

Trib3	NA	Trib3	tribbles homolog 3 (Drosophila)	228775	ENSMUSG00000032715

Stx3	NA	Stx3	syntaxin 3	20908	ENSMUSG00000041488

Rae1	NA	Rae1	RAE1 RNA export 1 homolog (S. pombe)	66679	ENSMUSG00000027509

Plekha8	NA	Plekha8	pleckstrin homology domain containing, family A (phosphoinositide binding specific) member 8	231999	ENSMUSG00000005225

Zranb1	NA	Zranb1	zinc finger, RAN-binding domain containing 1	360216	ENSMUSG00000030967

Sfr1	NA	Sfr1	SWI5 dependent recombination repair 1	67788	ENSMUSG00000025066

Taf3	NA	Taf3	TAF3 RNA polymerase II, TATA box binding protein (TBP)-associated factor	209361	ENSMUSG00000025782

Sec62	NA	Sec62	SEC62 homolog (S. cerevisiae)	69276	ENSMUSG00000027706

Ppig	NA	Ppig	peptidyl-prolyl isomerase G (cyclophilin G)	228005	ENSMUSG00000042133

Phax	NA	Phax	phosphorylated adaptor for RNA export	56698	ENSMUSG00000008301

Ccar1	NA	Ccar1	cell division cycle and apoptosis regulator 1	67500	ENSMUSG00000020074

Arih2	NA	Arih2	ariadne homolog 2 (Drosophila)	23807	ENSMUSG00000064145

Rab5a	NA	Rab5a	RAB5A, member RAS oncogene family	271457	ENSMUSG00000017831

Sncb	NA	Sncb	synuclein, beta	104069	ENSMUSG00000034891

Sltm	NA	Sltm	SAFB-like, transcription modulator	66660	ENSMUSG00000032212

Rilpl1	NA	Rilpl1	Rab interacting lysosomal protein-like 1	75695	ENSMUSG00000029392

Rbm17	NA	Rbm17	RNA binding motif protein 17	76938	ENSMUSG00000037197

Med7	NA	Med7	mediator complex subunit 7	66213	ENSMUSG00000020397

Polr1c	NA	Polr1c	polymerase (RNA) I polypeptide C	20016	ENSMUSG00000067148

Wdr43	NA	Wdr43	WD repeat domain 43	72515	ENSMUSG00000041057

Top1	NA	Top1	topoisomerase (DNA) I	21969	ENSMUSG00000070544

Tmf1	NA	Tmf1	TATA element modulatory factor 1	232286	ENSMUSG00000030059

Dnajb1	NA	Dnajb1	DnaJ (Hsp40) homolog, subfamily B, member 1	81489	ENSMUSG00000005483

Ankrd54	NA	Ankrd54	ankyrin repeat domain 54	223690	ENSMUSG00000033055

Ppp4r2	NA	Ppp4r2	protein phosphatase 4, regulatory subunit 2	232314	ENSMUSG00000052144

Mtfr1	NA	Mtfr1	mitochondrial fission regulator 1	67472	ENSMUSG00000027601

Prmt6	NA	Prmt6	protein arginine N-methyltransferase 6	99890	ENSMUSG00000049300

Trim39	NA	Trim39	tripartite motif-containing 39	79263	ENSMUSG00000045409

Nsmce4a	NA	Nsmce4a	non-SMC element 4 homolog A (S. cerevisiae)	67872	ENSMUSG00000040331

Smndc1	NA	Smndc1	survival motor neuron domain containing 1	76479	ENSMUSG00000025024

Ubtf	NA	Ubtf	upstream binding transcription factor, RNA polymerase I	21429	ENSMUSG00000020923

Mphosph10	NA	Mphosph10	M-phase phosphoprotein 10 (U3 small nucleolar ribonucleoprotein)	67973	ENSMUSG00000030521

Dnajc5	NA	Dnajc5	DnaJ (Hsp40) homolog, subfamily C, member 5	13002	ENSMUSG00000000826

Sphk1	NA	Sphk1	sphingosine kinase 1	20698	ENSMUSG00000061878

Srsf7	NA	Srsf7	serine/arginine-rich splicing factor 7	225027	ENSMUSG00000024097


cellular component	organelle	GO:0043226
C=9753;O=58;E=29.52;R=1.96;rawP=7.21e-12;adjP=1.51e-10
Fubp1	NA	Fubp1	far upstream element (FUSE) binding protein 1	51886	ENSMUSG00000028034

Vapa	NA	Vapa	vesicle-associated membrane protein, associated protein A	30960	ENSMUSG00000024091

Mak16	NA	Mak16	MAK16 homolog (S. cerevisiae)	67920	ENSMUSG00000031578

Adam8	NA	Adam8	a disintegrin and metallopeptidase domain 8	11501	ENSMUSG00000025473

Coq10b	NA	Coq10b	coenzyme Q10 homolog B (S. cerevisiae)	67876	ENSMUSG00000025981

Safb	NA	Safb	scaffold attachment factor B	224903	ENSMUSG00000071054

Mmp13	NA	Mmp13	matrix metallopeptidase 13	17386	ENSMUSG00000050578

Tmem59l	NA	Tmem59l	transmembrane protein 59-like	67937	ENSMUSG00000035964

Utp3	NA	Utp3	UTP3, small subunit (SSU) processome component, homolog (S. cerevisiae)	65961	ENSMUSG00000070697

Oaz2	NA	Oaz2	ornithine decarboxylase antizyme 2	18247	ENSMUSG00000040652

Aktip	NA	Aktip	thymoma viral proto-oncogene 1 interacting protein	14339	ENSMUSG00000031667

Prpf39	NA	Prpf39	PRP39 pre-mRNA processing factor 39 homolog (yeast)	328110	ENSMUSG00000035597

Cox7a2l	NA	Cox7a2l	cytochrome c oxidase subunit VIIa polypeptide 2-like	20463	ENSMUSG00000024248

Nfyb	NA	Nfyb	nuclear transcription factor-Y beta	18045	ENSMUSG00000020248

Sra1	NA	Sra1	steroid receptor RNA activator 1	24068	ENSMUSG00000006050

Camsap1	NA	Camsap1	calmodulin regulated spectrin-associated protein 1	227634	ENSMUSG00000026933

Treml1	NA	Treml1	triggering receptor expressed on myeloid cells-like 1	71326	ENSMUSG00000023993

Zfp553	NA	Zfp553	zinc finger protein 553	233887	ENSMUSG00000045598

Stard10	NA	Stard10	START domain containing 10	56018	ENSMUSG00000030688

Nrf1	NA	Nrf1	nuclear respiratory factor 1	18181	ENSMUSG00000058440

Banp	NA	Banp	BTG3 associated nuclear protein	53325	ENSMUSG00000025316

Zfp330	NA	Zfp330	zinc finger protein 330	30932	ENSMUSG00000031711

Ccng2	NA	Ccng2	cyclin G2	12452	ENSMUSG00000029385

Trib3	NA	Trib3	tribbles homolog 3 (Drosophila)	228775	ENSMUSG00000032715

Stx3	NA	Stx3	syntaxin 3	20908	ENSMUSG00000041488

Rae1	NA	Rae1	RAE1 RNA export 1 homolog (S. pombe)	66679	ENSMUSG00000027509

Plekha8	NA	Plekha8	pleckstrin homology domain containing, family A (phosphoinositide binding specific) member 8	231999	ENSMUSG00000005225

Zranb1	NA	Zranb1	zinc finger, RAN-binding domain containing 1	360216	ENSMUSG00000030967

Sfr1	NA	Sfr1	SWI5 dependent recombination repair 1	67788	ENSMUSG00000025066

Taf3	NA	Taf3	TAF3 RNA polymerase II, TATA box binding protein (TBP)-associated factor	209361	ENSMUSG00000025782

Sec62	NA	Sec62	SEC62 homolog (S. cerevisiae)	69276	ENSMUSG00000027706

Ppig	NA	Ppig	peptidyl-prolyl isomerase G (cyclophilin G)	228005	ENSMUSG00000042133

Phax	NA	Phax	phosphorylated adaptor for RNA export	56698	ENSMUSG00000008301

Ccar1	NA	Ccar1	cell division cycle and apoptosis regulator 1	67500	ENSMUSG00000020074

Arih2	NA	Arih2	ariadne homolog 2 (Drosophila)	23807	ENSMUSG00000064145

Rab5a	NA	Rab5a	RAB5A, member RAS oncogene family	271457	ENSMUSG00000017831

Sncb	NA	Sncb	synuclein, beta	104069	ENSMUSG00000034891

Sltm	NA	Sltm	SAFB-like, transcription modulator	66660	ENSMUSG00000032212

Rilpl1	NA	Rilpl1	Rab interacting lysosomal protein-like 1	75695	ENSMUSG00000029392

Rbm17	NA	Rbm17	RNA binding motif protein 17	76938	ENSMUSG00000037197

Med7	NA	Med7	mediator complex subunit 7	66213	ENSMUSG00000020397

Polr1c	NA	Polr1c	polymerase (RNA) I polypeptide C	20016	ENSMUSG00000067148

Wdr43	NA	Wdr43	WD repeat domain 43	72515	ENSMUSG00000041057

Top1	NA	Top1	topoisomerase (DNA) I	21969	ENSMUSG00000070544

Tmf1	NA	Tmf1	TATA element modulatory factor 1	232286	ENSMUSG00000030059

Dnajb1	NA	Dnajb1	DnaJ (Hsp40) homolog, subfamily B, member 1	81489	ENSMUSG00000005483

Ankrd54	NA	Ankrd54	ankyrin repeat domain 54	223690	ENSMUSG00000033055

Ppp4r2	NA	Ppp4r2	protein phosphatase 4, regulatory subunit 2	232314	ENSMUSG00000052144

Mtfr1	NA	Mtfr1	mitochondrial fission regulator 1	67472	ENSMUSG00000027601

Prmt6	NA	Prmt6	protein arginine N-methyltransferase 6	99890	ENSMUSG00000049300

Trim39	NA	Trim39	tripartite motif-containing 39	79263	ENSMUSG00000045409

Nsmce4a	NA	Nsmce4a	non-SMC element 4 homolog A (S. cerevisiae)	67872	ENSMUSG00000040331

Smndc1	NA	Smndc1	survival motor neuron domain containing 1	76479	ENSMUSG00000025024

Ubtf	NA	Ubtf	upstream binding transcription factor, RNA polymerase I	21429	ENSMUSG00000020923

Mphosph10	NA	Mphosph10	M-phase phosphoprotein 10 (U3 small nucleolar ribonucleoprotein)	67973	ENSMUSG00000030521

Dnajc5	NA	Dnajc5	DnaJ (Hsp40) homolog, subfamily C, member 5	13002	ENSMUSG00000000826

Sphk1	NA	Sphk1	sphingosine kinase 1	20698	ENSMUSG00000061878

Srsf7	NA	Srsf7	serine/arginine-rich splicing factor 7	225027	ENSMUSG00000024097


cellular component	intracellular membrane-bounded organelle	GO:0043231
C=8644;O=55;E=26.17;R=2.10;rawP=4.67e-12;adjP=1.51e-10
Fubp1	NA	Fubp1	far upstream element (FUSE) binding protein 1	51886	ENSMUSG00000028034

Vapa	NA	Vapa	vesicle-associated membrane protein, associated protein A	30960	ENSMUSG00000024091

Mak16	NA	Mak16	MAK16 homolog (S. cerevisiae)	67920	ENSMUSG00000031578

Adam8	NA	Adam8	a disintegrin and metallopeptidase domain 8	11501	ENSMUSG00000025473

Coq10b	NA	Coq10b	coenzyme Q10 homolog B (S. cerevisiae)	67876	ENSMUSG00000025981

Safb	NA	Safb	scaffold attachment factor B	224903	ENSMUSG00000071054

Mmp13	NA	Mmp13	matrix metallopeptidase 13	17386	ENSMUSG00000050578

Tmem59l	NA	Tmem59l	transmembrane protein 59-like	67937	ENSMUSG00000035964

Utp3	NA	Utp3	UTP3, small subunit (SSU) processome component, homolog (S. cerevisiae)	65961	ENSMUSG00000070697

Oaz2	NA	Oaz2	ornithine decarboxylase antizyme 2	18247	ENSMUSG00000040652

Aktip	NA	Aktip	thymoma viral proto-oncogene 1 interacting protein	14339	ENSMUSG00000031667

Prpf39	NA	Prpf39	PRP39 pre-mRNA processing factor 39 homolog (yeast)	328110	ENSMUSG00000035597

Cox7a2l	NA	Cox7a2l	cytochrome c oxidase subunit VIIa polypeptide 2-like	20463	ENSMUSG00000024248

Nfyb	NA	Nfyb	nuclear transcription factor-Y beta	18045	ENSMUSG00000020248

Sra1	NA	Sra1	steroid receptor RNA activator 1	24068	ENSMUSG00000006050

Treml1	NA	Treml1	triggering receptor expressed on myeloid cells-like 1	71326	ENSMUSG00000023993

Zfp553	NA	Zfp553	zinc finger protein 553	233887	ENSMUSG00000045598

Nrf1	NA	Nrf1	nuclear respiratory factor 1	18181	ENSMUSG00000058440

Banp	NA	Banp	BTG3 associated nuclear protein	53325	ENSMUSG00000025316

Zfp330	NA	Zfp330	zinc finger protein 330	30932	ENSMUSG00000031711

Ccng2	NA	Ccng2	cyclin G2	12452	ENSMUSG00000029385

Trib3	NA	Trib3	tribbles homolog 3 (Drosophila)	228775	ENSMUSG00000032715

Stx3	NA	Stx3	syntaxin 3	20908	ENSMUSG00000041488

Rae1	NA	Rae1	RAE1 RNA export 1 homolog (S. pombe)	66679	ENSMUSG00000027509

Plekha8	NA	Plekha8	pleckstrin homology domain containing, family A (phosphoinositide binding specific) member 8	231999	ENSMUSG00000005225

Zranb1	NA	Zranb1	zinc finger, RAN-binding domain containing 1	360216	ENSMUSG00000030967

Sfr1	NA	Sfr1	SWI5 dependent recombination repair 1	67788	ENSMUSG00000025066

Taf3	NA	Taf3	TAF3 RNA polymerase II, TATA box binding protein (TBP)-associated factor	209361	ENSMUSG00000025782

Sec62	NA	Sec62	SEC62 homolog (S. cerevisiae)	69276	ENSMUSG00000027706

Ppig	NA	Ppig	peptidyl-prolyl isomerase G (cyclophilin G)	228005	ENSMUSG00000042133

Phax	NA	Phax	phosphorylated adaptor for RNA export	56698	ENSMUSG00000008301

Ccar1	NA	Ccar1	cell division cycle and apoptosis regulator 1	67500	ENSMUSG00000020074

Arih2	NA	Arih2	ariadne homolog 2 (Drosophila)	23807	ENSMUSG00000064145

Rab5a	NA	Rab5a	RAB5A, member RAS oncogene family	271457	ENSMUSG00000017831

Sncb	NA	Sncb	synuclein, beta	104069	ENSMUSG00000034891

Sltm	NA	Sltm	SAFB-like, transcription modulator	66660	ENSMUSG00000032212

Rilpl1	NA	Rilpl1	Rab interacting lysosomal protein-like 1	75695	ENSMUSG00000029392

Rbm17	NA	Rbm17	RNA binding motif protein 17	76938	ENSMUSG00000037197

Med7	NA	Med7	mediator complex subunit 7	66213	ENSMUSG00000020397

Polr1c	NA	Polr1c	polymerase (RNA) I polypeptide C	20016	ENSMUSG00000067148

Wdr43	NA	Wdr43	WD repeat domain 43	72515	ENSMUSG00000041057

Top1	NA	Top1	topoisomerase (DNA) I	21969	ENSMUSG00000070544

Tmf1	NA	Tmf1	TATA element modulatory factor 1	232286	ENSMUSG00000030059

Dnajb1	NA	Dnajb1	DnaJ (Hsp40) homolog, subfamily B, member 1	81489	ENSMUSG00000005483

Ankrd54	NA	Ankrd54	ankyrin repeat domain 54	223690	ENSMUSG00000033055

Ppp4r2	NA	Ppp4r2	protein phosphatase 4, regulatory subunit 2	232314	ENSMUSG00000052144

Mtfr1	NA	Mtfr1	mitochondrial fission regulator 1	67472	ENSMUSG00000027601

Prmt6	NA	Prmt6	protein arginine N-methyltransferase 6	99890	ENSMUSG00000049300

Trim39	NA	Trim39	tripartite motif-containing 39	79263	ENSMUSG00000045409

Smndc1	NA	Smndc1	survival motor neuron domain containing 1	76479	ENSMUSG00000025024

Ubtf	NA	Ubtf	upstream binding transcription factor, RNA polymerase I	21429	ENSMUSG00000020923

Mphosph10	NA	Mphosph10	M-phase phosphoprotein 10 (U3 small nucleolar ribonucleoprotein)	67973	ENSMUSG00000030521

Dnajc5	NA	Dnajc5	DnaJ (Hsp40) homolog, subfamily C, member 5	13002	ENSMUSG00000000826

Sphk1	NA	Sphk1	sphingosine kinase 1	20698	ENSMUSG00000061878

Srsf7	NA	Srsf7	serine/arginine-rich splicing factor 7	225027	ENSMUSG00000024097


cellular component	intracellular part	GO:0044424
C=11126;O=60;E=33.68;R=1.78;rawP=1.44e-10;adjP=2.13e-09
Fubp1	NA	Fubp1	far upstream element (FUSE) binding protein 1	51886	ENSMUSG00000028034

Vapa	NA	Vapa	vesicle-associated membrane protein, associated protein A	30960	ENSMUSG00000024091

Mak16	NA	Mak16	MAK16 homolog (S. cerevisiae)	67920	ENSMUSG00000031578

Adam8	NA	Adam8	a disintegrin and metallopeptidase domain 8	11501	ENSMUSG00000025473

Coq10b	NA	Coq10b	coenzyme Q10 homolog B (S. cerevisiae)	67876	ENSMUSG00000025981

Safb	NA	Safb	scaffold attachment factor B	224903	ENSMUSG00000071054

Mmp13	NA	Mmp13	matrix metallopeptidase 13	17386	ENSMUSG00000050578

Tmem59l	NA	Tmem59l	transmembrane protein 59-like	67937	ENSMUSG00000035964

Utp3	NA	Utp3	UTP3, small subunit (SSU) processome component, homolog (S. cerevisiae)	65961	ENSMUSG00000070697

Oaz2	NA	Oaz2	ornithine decarboxylase antizyme 2	18247	ENSMUSG00000040652

Aktip	NA	Aktip	thymoma viral proto-oncogene 1 interacting protein	14339	ENSMUSG00000031667

Prpf39	NA	Prpf39	PRP39 pre-mRNA processing factor 39 homolog (yeast)	328110	ENSMUSG00000035597

Cox7a2l	NA	Cox7a2l	cytochrome c oxidase subunit VIIa polypeptide 2-like	20463	ENSMUSG00000024248

Nfyb	NA	Nfyb	nuclear transcription factor-Y beta	18045	ENSMUSG00000020248

Sra1	NA	Sra1	steroid receptor RNA activator 1	24068	ENSMUSG00000006050

Camsap1	NA	Camsap1	calmodulin regulated spectrin-associated protein 1	227634	ENSMUSG00000026933

Treml1	NA	Treml1	triggering receptor expressed on myeloid cells-like 1	71326	ENSMUSG00000023993

Zfp553	NA	Zfp553	zinc finger protein 553	233887	ENSMUSG00000045598

Stard10	NA	Stard10	START domain containing 10	56018	ENSMUSG00000030688

Nrf1	NA	Nrf1	nuclear respiratory factor 1	18181	ENSMUSG00000058440

Banp	NA	Banp	BTG3 associated nuclear protein	53325	ENSMUSG00000025316

Fxr2	NA	Fxr2	fragile X mental retardation, autosomal homolog 2	23879	ENSMUSG00000018765

Zfp330	NA	Zfp330	zinc finger protein 330	30932	ENSMUSG00000031711

Ccng2	NA	Ccng2	cyclin G2	12452	ENSMUSG00000029385

Trib3	NA	Trib3	tribbles homolog 3 (Drosophila)	228775	ENSMUSG00000032715

Stx3	NA	Stx3	syntaxin 3	20908	ENSMUSG00000041488

Rae1	NA	Rae1	RAE1 RNA export 1 homolog (S. pombe)	66679	ENSMUSG00000027509

Plekha8	NA	Plekha8	pleckstrin homology domain containing, family A (phosphoinositide binding specific) member 8	231999	ENSMUSG00000005225

Zranb1	NA	Zranb1	zinc finger, RAN-binding domain containing 1	360216	ENSMUSG00000030967

Sfr1	NA	Sfr1	SWI5 dependent recombination repair 1	67788	ENSMUSG00000025066

Taf3	NA	Taf3	TAF3 RNA polymerase II, TATA box binding protein (TBP)-associated factor	209361	ENSMUSG00000025782

Sec62	NA	Sec62	SEC62 homolog (S. cerevisiae)	69276	ENSMUSG00000027706

Ppig	NA	Ppig	peptidyl-prolyl isomerase G (cyclophilin G)	228005	ENSMUSG00000042133

Phax	NA	Phax	phosphorylated adaptor for RNA export	56698	ENSMUSG00000008301

Ccar1	NA	Ccar1	cell division cycle and apoptosis regulator 1	67500	ENSMUSG00000020074

Arih2	NA	Arih2	ariadne homolog 2 (Drosophila)	23807	ENSMUSG00000064145

Rab5a	NA	Rab5a	RAB5A, member RAS oncogene family	271457	ENSMUSG00000017831

Sncb	NA	Sncb	synuclein, beta	104069	ENSMUSG00000034891

Sltm	NA	Sltm	SAFB-like, transcription modulator	66660	ENSMUSG00000032212

Rilpl1	NA	Rilpl1	Rab interacting lysosomal protein-like 1	75695	ENSMUSG00000029392

Rbm17	NA	Rbm17	RNA binding motif protein 17	76938	ENSMUSG00000037197

Med7	NA	Med7	mediator complex subunit 7	66213	ENSMUSG00000020397

Polr1c	NA	Polr1c	polymerase (RNA) I polypeptide C	20016	ENSMUSG00000067148

Wdr43	NA	Wdr43	WD repeat domain 43	72515	ENSMUSG00000041057

Top1	NA	Top1	topoisomerase (DNA) I	21969	ENSMUSG00000070544

Dbndd2	NA	Dbndd2	dysbindin (dystrobrevin binding protein 1) domain containing 2	52840	ENSMUSG00000017734

Tmf1	NA	Tmf1	TATA element modulatory factor 1	232286	ENSMUSG00000030059

Dnajb1	NA	Dnajb1	DnaJ (Hsp40) homolog, subfamily B, member 1	81489	ENSMUSG00000005483

Ankrd54	NA	Ankrd54	ankyrin repeat domain 54	223690	ENSMUSG00000033055

Ppp4r2	NA	Ppp4r2	protein phosphatase 4, regulatory subunit 2	232314	ENSMUSG00000052144

Mtfr1	NA	Mtfr1	mitochondrial fission regulator 1	67472	ENSMUSG00000027601

Prmt6	NA	Prmt6	protein arginine N-methyltransferase 6	99890	ENSMUSG00000049300

Trim39	NA	Trim39	tripartite motif-containing 39	79263	ENSMUSG00000045409

Nsmce4a	NA	Nsmce4a	non-SMC element 4 homolog A (S. cerevisiae)	67872	ENSMUSG00000040331

Smndc1	NA	Smndc1	survival motor neuron domain containing 1	76479	ENSMUSG00000025024

Ubtf	NA	Ubtf	upstream binding transcription factor, RNA polymerase I	21429	ENSMUSG00000020923

Mphosph10	NA	Mphosph10	M-phase phosphoprotein 10 (U3 small nucleolar ribonucleoprotein)	67973	ENSMUSG00000030521

Dnajc5	NA	Dnajc5	DnaJ (Hsp40) homolog, subfamily C, member 5	13002	ENSMUSG00000000826

Sphk1	NA	Sphk1	sphingosine kinase 1	20698	ENSMUSG00000061878

Srsf7	NA	Srsf7	serine/arginine-rich splicing factor 7	225027	ENSMUSG00000024097


cellular component	nucleus	GO:0005634
C=5260;O=41;E=15.92;R=2.57;rawP=1.52e-10;adjP=2.13e-09
Fubp1	NA	Fubp1	far upstream element (FUSE) binding protein 1	51886	ENSMUSG00000028034

Mak16	NA	Mak16	MAK16 homolog (S. cerevisiae)	67920	ENSMUSG00000031578

Safb	NA	Safb	scaffold attachment factor B	224903	ENSMUSG00000071054

Utp3	NA	Utp3	UTP3, small subunit (SSU) processome component, homolog (S. cerevisiae)	65961	ENSMUSG00000070697

Oaz2	NA	Oaz2	ornithine decarboxylase antizyme 2	18247	ENSMUSG00000040652

Aktip	NA	Aktip	thymoma viral proto-oncogene 1 interacting protein	14339	ENSMUSG00000031667

Prpf39	NA	Prpf39	PRP39 pre-mRNA processing factor 39 homolog (yeast)	328110	ENSMUSG00000035597

Nfyb	NA	Nfyb	nuclear transcription factor-Y beta	18045	ENSMUSG00000020248

Sra1	NA	Sra1	steroid receptor RNA activator 1	24068	ENSMUSG00000006050

Zfp553	NA	Zfp553	zinc finger protein 553	233887	ENSMUSG00000045598

Nrf1	NA	Nrf1	nuclear respiratory factor 1	18181	ENSMUSG00000058440

Banp	NA	Banp	BTG3 associated nuclear protein	53325	ENSMUSG00000025316

Ccng2	NA	Ccng2	cyclin G2	12452	ENSMUSG00000029385

Zfp330	NA	Zfp330	zinc finger protein 330	30932	ENSMUSG00000031711

Trib3	NA	Trib3	tribbles homolog 3 (Drosophila)	228775	ENSMUSG00000032715

Rae1	NA	Rae1	RAE1 RNA export 1 homolog (S. pombe)	66679	ENSMUSG00000027509

Zranb1	NA	Zranb1	zinc finger, RAN-binding domain containing 1	360216	ENSMUSG00000030967

Sfr1	NA	Sfr1	SWI5 dependent recombination repair 1	67788	ENSMUSG00000025066

Taf3	NA	Taf3	TAF3 RNA polymerase II, TATA box binding protein (TBP)-associated factor	209361	ENSMUSG00000025782

Ppig	NA	Ppig	peptidyl-prolyl isomerase G (cyclophilin G)	228005	ENSMUSG00000042133

Phax	NA	Phax	phosphorylated adaptor for RNA export	56698	ENSMUSG00000008301

Ccar1	NA	Ccar1	cell division cycle and apoptosis regulator 1	67500	ENSMUSG00000020074

Arih2	NA	Arih2	ariadne homolog 2 (Drosophila)	23807	ENSMUSG00000064145

Sncb	NA	Sncb	synuclein, beta	104069	ENSMUSG00000034891

Sltm	NA	Sltm	SAFB-like, transcription modulator	66660	ENSMUSG00000032212

Rilpl1	NA	Rilpl1	Rab interacting lysosomal protein-like 1	75695	ENSMUSG00000029392

Rbm17	NA	Rbm17	RNA binding motif protein 17	76938	ENSMUSG00000037197

Med7	NA	Med7	mediator complex subunit 7	66213	ENSMUSG00000020397

Polr1c	NA	Polr1c	polymerase (RNA) I polypeptide C	20016	ENSMUSG00000067148

Wdr43	NA	Wdr43	WD repeat domain 43	72515	ENSMUSG00000041057

Top1	NA	Top1	topoisomerase (DNA) I	21969	ENSMUSG00000070544

Tmf1	NA	Tmf1	TATA element modulatory factor 1	232286	ENSMUSG00000030059

Dnajb1	NA	Dnajb1	DnaJ (Hsp40) homolog, subfamily B, member 1	81489	ENSMUSG00000005483

Ankrd54	NA	Ankrd54	ankyrin repeat domain 54	223690	ENSMUSG00000033055

Ppp4r2	NA	Ppp4r2	protein phosphatase 4, regulatory subunit 2	232314	ENSMUSG00000052144

Prmt6	NA	Prmt6	protein arginine N-methyltransferase 6	99890	ENSMUSG00000049300

Smndc1	NA	Smndc1	survival motor neuron domain containing 1	76479	ENSMUSG00000025024

Ubtf	NA	Ubtf	upstream binding transcription factor, RNA polymerase I	21429	ENSMUSG00000020923

Mphosph10	NA	Mphosph10	M-phase phosphoprotein 10 (U3 small nucleolar ribonucleoprotein)	67973	ENSMUSG00000030521

Sphk1	NA	Sphk1	sphingosine kinase 1	20698	ENSMUSG00000061878

Srsf7	NA	Srsf7	serine/arginine-rich splicing factor 7	225027	ENSMUSG00000024097


cellular component	intracellular	GO:0005622
C=11366;O=60;E=34.41;R=1.74;rawP=4.16e-10;adjP=4.99e-09
Fubp1	NA	Fubp1	far upstream element (FUSE) binding protein 1	51886	ENSMUSG00000028034

Vapa	NA	Vapa	vesicle-associated membrane protein, associated protein A	30960	ENSMUSG00000024091

Mak16	NA	Mak16	MAK16 homolog (S. cerevisiae)	67920	ENSMUSG00000031578

Adam8	NA	Adam8	a disintegrin and metallopeptidase domain 8	11501	ENSMUSG00000025473

Coq10b	NA	Coq10b	coenzyme Q10 homolog B (S. cerevisiae)	67876	ENSMUSG00000025981

Safb	NA	Safb	scaffold attachment factor B	224903	ENSMUSG00000071054

Mmp13	NA	Mmp13	matrix metallopeptidase 13	17386	ENSMUSG00000050578

Tmem59l	NA	Tmem59l	transmembrane protein 59-like	67937	ENSMUSG00000035964

Utp3	NA	Utp3	UTP3, small subunit (SSU) processome component, homolog (S. cerevisiae)	65961	ENSMUSG00000070697

Oaz2	NA	Oaz2	ornithine decarboxylase antizyme 2	18247	ENSMUSG00000040652

Aktip	NA	Aktip	thymoma viral proto-oncogene 1 interacting protein	14339	ENSMUSG00000031667

Prpf39	NA	Prpf39	PRP39 pre-mRNA processing factor 39 homolog (yeast)	328110	ENSMUSG00000035597

Cox7a2l	NA	Cox7a2l	cytochrome c oxidase subunit VIIa polypeptide 2-like	20463	ENSMUSG00000024248

Nfyb	NA	Nfyb	nuclear transcription factor-Y beta	18045	ENSMUSG00000020248

Sra1	NA	Sra1	steroid receptor RNA activator 1	24068	ENSMUSG00000006050

Camsap1	NA	Camsap1	calmodulin regulated spectrin-associated protein 1	227634	ENSMUSG00000026933

Treml1	NA	Treml1	triggering receptor expressed on myeloid cells-like 1	71326	ENSMUSG00000023993

Zfp553	NA	Zfp553	zinc finger protein 553	233887	ENSMUSG00000045598

Stard10	NA	Stard10	START domain containing 10	56018	ENSMUSG00000030688

Nrf1	NA	Nrf1	nuclear respiratory factor 1	18181	ENSMUSG00000058440

Banp	NA	Banp	BTG3 associated nuclear protein	53325	ENSMUSG00000025316

Fxr2	NA	Fxr2	fragile X mental retardation, autosomal homolog 2	23879	ENSMUSG00000018765

Zfp330	NA	Zfp330	zinc finger protein 330	30932	ENSMUSG00000031711

Ccng2	NA	Ccng2	cyclin G2	12452	ENSMUSG00000029385

Trib3	NA	Trib3	tribbles homolog 3 (Drosophila)	228775	ENSMUSG00000032715

Stx3	NA	Stx3	syntaxin 3	20908	ENSMUSG00000041488

Rae1	NA	Rae1	RAE1 RNA export 1 homolog (S. pombe)	66679	ENSMUSG00000027509

Plekha8	NA	Plekha8	pleckstrin homology domain containing, family A (phosphoinositide binding specific) member 8	231999	ENSMUSG00000005225

Zranb1	NA	Zranb1	zinc finger, RAN-binding domain containing 1	360216	ENSMUSG00000030967

Sfr1	NA	Sfr1	SWI5 dependent recombination repair 1	67788	ENSMUSG00000025066

Taf3	NA	Taf3	TAF3 RNA polymerase II, TATA box binding protein (TBP)-associated factor	209361	ENSMUSG00000025782

Sec62	NA	Sec62	SEC62 homolog (S. cerevisiae)	69276	ENSMUSG00000027706

Ppig	NA	Ppig	peptidyl-prolyl isomerase G (cyclophilin G)	228005	ENSMUSG00000042133

Phax	NA	Phax	phosphorylated adaptor for RNA export	56698	ENSMUSG00000008301

Ccar1	NA	Ccar1	cell division cycle and apoptosis regulator 1	67500	ENSMUSG00000020074

Arih2	NA	Arih2	ariadne homolog 2 (Drosophila)	23807	ENSMUSG00000064145

Rab5a	NA	Rab5a	RAB5A, member RAS oncogene family	271457	ENSMUSG00000017831

Sncb	NA	Sncb	synuclein, beta	104069	ENSMUSG00000034891

Sltm	NA	Sltm	SAFB-like, transcription modulator	66660	ENSMUSG00000032212

Rilpl1	NA	Rilpl1	Rab interacting lysosomal protein-like 1	75695	ENSMUSG00000029392

Rbm17	NA	Rbm17	RNA binding motif protein 17	76938	ENSMUSG00000037197

Med7	NA	Med7	mediator complex subunit 7	66213	ENSMUSG00000020397

Polr1c	NA	Polr1c	polymerase (RNA) I polypeptide C	20016	ENSMUSG00000067148

Wdr43	NA	Wdr43	WD repeat domain 43	72515	ENSMUSG00000041057

Top1	NA	Top1	topoisomerase (DNA) I	21969	ENSMUSG00000070544

Dbndd2	NA	Dbndd2	dysbindin (dystrobrevin binding protein 1) domain containing 2	52840	ENSMUSG00000017734

Tmf1	NA	Tmf1	TATA element modulatory factor 1	232286	ENSMUSG00000030059

Dnajb1	NA	Dnajb1	DnaJ (Hsp40) homolog, subfamily B, member 1	81489	ENSMUSG00000005483

Ankrd54	NA	Ankrd54	ankyrin repeat domain 54	223690	ENSMUSG00000033055

Ppp4r2	NA	Ppp4r2	protein phosphatase 4, regulatory subunit 2	232314	ENSMUSG00000052144

Mtfr1	NA	Mtfr1	mitochondrial fission regulator 1	67472	ENSMUSG00000027601

Prmt6	NA	Prmt6	protein arginine N-methyltransferase 6	99890	ENSMUSG00000049300

Trim39	NA	Trim39	tripartite motif-containing 39	79263	ENSMUSG00000045409

Nsmce4a	NA	Nsmce4a	non-SMC element 4 homolog A (S. cerevisiae)	67872	ENSMUSG00000040331

Smndc1	NA	Smndc1	survival motor neuron domain containing 1	76479	ENSMUSG00000025024

Ubtf	NA	Ubtf	upstream binding transcription factor, RNA polymerase I	21429	ENSMUSG00000020923

Mphosph10	NA	Mphosph10	M-phase phosphoprotein 10 (U3 small nucleolar ribonucleoprotein)	67973	ENSMUSG00000030521

Dnajc5	NA	Dnajc5	DnaJ (Hsp40) homolog, subfamily C, member 5	13002	ENSMUSG00000000826

Sphk1	NA	Sphk1	sphingosine kinase 1	20698	ENSMUSG00000061878

Srsf7	NA	Srsf7	serine/arginine-rich splicing factor 7	225027	ENSMUSG00000024097


cellular component	cell part	GO:0044464
C=13187;O=60;E=39.92;R=1.50;rawP=5.09e-07;adjP=4.77e-06
Fubp1	NA	Fubp1	far upstream element (FUSE) binding protein 1	51886	ENSMUSG00000028034

Vapa	NA	Vapa	vesicle-associated membrane protein, associated protein A	30960	ENSMUSG00000024091

Mak16	NA	Mak16	MAK16 homolog (S. cerevisiae)	67920	ENSMUSG00000031578

Adam8	NA	Adam8	a disintegrin and metallopeptidase domain 8	11501	ENSMUSG00000025473

Coq10b	NA	Coq10b	coenzyme Q10 homolog B (S. cerevisiae)	67876	ENSMUSG00000025981

Safb	NA	Safb	scaffold attachment factor B	224903	ENSMUSG00000071054

Mmp13	NA	Mmp13	matrix metallopeptidase 13	17386	ENSMUSG00000050578

Tmem59l	NA	Tmem59l	transmembrane protein 59-like	67937	ENSMUSG00000035964

Utp3	NA	Utp3	UTP3, small subunit (SSU) processome component, homolog (S. cerevisiae)	65961	ENSMUSG00000070697

Oaz2	NA	Oaz2	ornithine decarboxylase antizyme 2	18247	ENSMUSG00000040652

Aktip	NA	Aktip	thymoma viral proto-oncogene 1 interacting protein	14339	ENSMUSG00000031667

Prpf39	NA	Prpf39	PRP39 pre-mRNA processing factor 39 homolog (yeast)	328110	ENSMUSG00000035597

Cox7a2l	NA	Cox7a2l	cytochrome c oxidase subunit VIIa polypeptide 2-like	20463	ENSMUSG00000024248

Nfyb	NA	Nfyb	nuclear transcription factor-Y beta	18045	ENSMUSG00000020248

Sra1	NA	Sra1	steroid receptor RNA activator 1	24068	ENSMUSG00000006050

Camsap1	NA	Camsap1	calmodulin regulated spectrin-associated protein 1	227634	ENSMUSG00000026933

Treml1	NA	Treml1	triggering receptor expressed on myeloid cells-like 1	71326	ENSMUSG00000023993

Zfp553	NA	Zfp553	zinc finger protein 553	233887	ENSMUSG00000045598

Stard10	NA	Stard10	START domain containing 10	56018	ENSMUSG00000030688

Nrf1	NA	Nrf1	nuclear respiratory factor 1	18181	ENSMUSG00000058440

Banp	NA	Banp	BTG3 associated nuclear protein	53325	ENSMUSG00000025316

Fxr2	NA	Fxr2	fragile X mental retardation, autosomal homolog 2	23879	ENSMUSG00000018765

Zfp330	NA	Zfp330	zinc finger protein 330	30932	ENSMUSG00000031711

Ccng2	NA	Ccng2	cyclin G2	12452	ENSMUSG00000029385

Trib3	NA	Trib3	tribbles homolog 3 (Drosophila)	228775	ENSMUSG00000032715

Stx3	NA	Stx3	syntaxin 3	20908	ENSMUSG00000041488

Rae1	NA	Rae1	RAE1 RNA export 1 homolog (S. pombe)	66679	ENSMUSG00000027509

Plekha8	NA	Plekha8	pleckstrin homology domain containing, family A (phosphoinositide binding specific) member 8	231999	ENSMUSG00000005225

Zranb1	NA	Zranb1	zinc finger, RAN-binding domain containing 1	360216	ENSMUSG00000030967

Sfr1	NA	Sfr1	SWI5 dependent recombination repair 1	67788	ENSMUSG00000025066

Taf3	NA	Taf3	TAF3 RNA polymerase II, TATA box binding protein (TBP)-associated factor	209361	ENSMUSG00000025782

Sec62	NA	Sec62	SEC62 homolog (S. cerevisiae)	69276	ENSMUSG00000027706

Ppig	NA	Ppig	peptidyl-prolyl isomerase G (cyclophilin G)	228005	ENSMUSG00000042133

Phax	NA	Phax	phosphorylated adaptor for RNA export	56698	ENSMUSG00000008301

Ccar1	NA	Ccar1	cell division cycle and apoptosis regulator 1	67500	ENSMUSG00000020074

Arih2	NA	Arih2	ariadne homolog 2 (Drosophila)	23807	ENSMUSG00000064145

Rab5a	NA	Rab5a	RAB5A, member RAS oncogene family	271457	ENSMUSG00000017831

Sncb	NA	Sncb	synuclein, beta	104069	ENSMUSG00000034891

Sltm	NA	Sltm	SAFB-like, transcription modulator	66660	ENSMUSG00000032212

Rilpl1	NA	Rilpl1	Rab interacting lysosomal protein-like 1	75695	ENSMUSG00000029392

Rbm17	NA	Rbm17	RNA binding motif protein 17	76938	ENSMUSG00000037197

Med7	NA	Med7	mediator complex subunit 7	66213	ENSMUSG00000020397

Polr1c	NA	Polr1c	polymerase (RNA) I polypeptide C	20016	ENSMUSG00000067148

Wdr43	NA	Wdr43	WD repeat domain 43	72515	ENSMUSG00000041057

Top1	NA	Top1	topoisomerase (DNA) I	21969	ENSMUSG00000070544

Dbndd2	NA	Dbndd2	dysbindin (dystrobrevin binding protein 1) domain containing 2	52840	ENSMUSG00000017734

Tmf1	NA	Tmf1	TATA element modulatory factor 1	232286	ENSMUSG00000030059

Dnajb1	NA	Dnajb1	DnaJ (Hsp40) homolog, subfamily B, member 1	81489	ENSMUSG00000005483

Ankrd54	NA	Ankrd54	ankyrin repeat domain 54	223690	ENSMUSG00000033055

Ppp4r2	NA	Ppp4r2	protein phosphatase 4, regulatory subunit 2	232314	ENSMUSG00000052144

Mtfr1	NA	Mtfr1	mitochondrial fission regulator 1	67472	ENSMUSG00000027601

Prmt6	NA	Prmt6	protein arginine N-methyltransferase 6	99890	ENSMUSG00000049300

Trim39	NA	Trim39	tripartite motif-containing 39	79263	ENSMUSG00000045409

Nsmce4a	NA	Nsmce4a	non-SMC element 4 homolog A (S. cerevisiae)	67872	ENSMUSG00000040331

Smndc1	NA	Smndc1	survival motor neuron domain containing 1	76479	ENSMUSG00000025024

Ubtf	NA	Ubtf	upstream binding transcription factor, RNA polymerase I	21429	ENSMUSG00000020923

Mphosph10	NA	Mphosph10	M-phase phosphoprotein 10 (U3 small nucleolar ribonucleoprotein)	67973	ENSMUSG00000030521

Dnajc5	NA	Dnajc5	DnaJ (Hsp40) homolog, subfamily C, member 5	13002	ENSMUSG00000000826

Sphk1	NA	Sphk1	sphingosine kinase 1	20698	ENSMUSG00000061878

Srsf7	NA	Srsf7	serine/arginine-rich splicing factor 7	225027	ENSMUSG00000024097


cellular component	cell	GO:0005623
C=13188;O=60;E=39.92;R=1.50;rawP=5.11e-07;adjP=4.77e-06
Fubp1	NA	Fubp1	far upstream element (FUSE) binding protein 1	51886	ENSMUSG00000028034

Vapa	NA	Vapa	vesicle-associated membrane protein, associated protein A	30960	ENSMUSG00000024091

Mak16	NA	Mak16	MAK16 homolog (S. cerevisiae)	67920	ENSMUSG00000031578

Adam8	NA	Adam8	a disintegrin and metallopeptidase domain 8	11501	ENSMUSG00000025473

Coq10b	NA	Coq10b	coenzyme Q10 homolog B (S. cerevisiae)	67876	ENSMUSG00000025981

Safb	NA	Safb	scaffold attachment factor B	224903	ENSMUSG00000071054

Mmp13	NA	Mmp13	matrix metallopeptidase 13	17386	ENSMUSG00000050578

Tmem59l	NA	Tmem59l	transmembrane protein 59-like	67937	ENSMUSG00000035964

Utp3	NA	Utp3	UTP3, small subunit (SSU) processome component, homolog (S. cerevisiae)	65961	ENSMUSG00000070697

Oaz2	NA	Oaz2	ornithine decarboxylase antizyme 2	18247	ENSMUSG00000040652

Aktip	NA	Aktip	thymoma viral proto-oncogene 1 interacting protein	14339	ENSMUSG00000031667

Prpf39	NA	Prpf39	PRP39 pre-mRNA processing factor 39 homolog (yeast)	328110	ENSMUSG00000035597

Cox7a2l	NA	Cox7a2l	cytochrome c oxidase subunit VIIa polypeptide 2-like	20463	ENSMUSG00000024248

Nfyb	NA	Nfyb	nuclear transcription factor-Y beta	18045	ENSMUSG00000020248

Sra1	NA	Sra1	steroid receptor RNA activator 1	24068	ENSMUSG00000006050

Camsap1	NA	Camsap1	calmodulin regulated spectrin-associated protein 1	227634	ENSMUSG00000026933

Treml1	NA	Treml1	triggering receptor expressed on myeloid cells-like 1	71326	ENSMUSG00000023993

Zfp553	NA	Zfp553	zinc finger protein 553	233887	ENSMUSG00000045598

Stard10	NA	Stard10	START domain containing 10	56018	ENSMUSG00000030688

Nrf1	NA	Nrf1	nuclear respiratory factor 1	18181	ENSMUSG00000058440

Banp	NA	Banp	BTG3 associated nuclear protein	53325	ENSMUSG00000025316

Fxr2	NA	Fxr2	fragile X mental retardation, autosomal homolog 2	23879	ENSMUSG00000018765

Zfp330	NA	Zfp330	zinc finger protein 330	30932	ENSMUSG00000031711

Ccng2	NA	Ccng2	cyclin G2	12452	ENSMUSG00000029385

Trib3	NA	Trib3	tribbles homolog 3 (Drosophila)	228775	ENSMUSG00000032715

Stx3	NA	Stx3	syntaxin 3	20908	ENSMUSG00000041488

Rae1	NA	Rae1	RAE1 RNA export 1 homolog (S. pombe)	66679	ENSMUSG00000027509

Plekha8	NA	Plekha8	pleckstrin homology domain containing, family A (phosphoinositide binding specific) member 8	231999	ENSMUSG00000005225

Zranb1	NA	Zranb1	zinc finger, RAN-binding domain containing 1	360216	ENSMUSG00000030967

Sfr1	NA	Sfr1	SWI5 dependent recombination repair 1	67788	ENSMUSG00000025066

Taf3	NA	Taf3	TAF3 RNA polymerase II, TATA box binding protein (TBP)-associated factor	209361	ENSMUSG00000025782

Sec62	NA	Sec62	SEC62 homolog (S. cerevisiae)	69276	ENSMUSG00000027706

Ppig	NA	Ppig	peptidyl-prolyl isomerase G (cyclophilin G)	228005	ENSMUSG00000042133

Phax	NA	Phax	phosphorylated adaptor for RNA export	56698	ENSMUSG00000008301

Ccar1	NA	Ccar1	cell division cycle and apoptosis regulator 1	67500	ENSMUSG00000020074

Arih2	NA	Arih2	ariadne homolog 2 (Drosophila)	23807	ENSMUSG00000064145

Rab5a	NA	Rab5a	RAB5A, member RAS oncogene family	271457	ENSMUSG00000017831

Sncb	NA	Sncb	synuclein, beta	104069	ENSMUSG00000034891

Sltm	NA	Sltm	SAFB-like, transcription modulator	66660	ENSMUSG00000032212

Rilpl1	NA	Rilpl1	Rab interacting lysosomal protein-like 1	75695	ENSMUSG00000029392

Rbm17	NA	Rbm17	RNA binding motif protein 17	76938	ENSMUSG00000037197

Med7	NA	Med7	mediator complex subunit 7	66213	ENSMUSG00000020397

Polr1c	NA	Polr1c	polymerase (RNA) I polypeptide C	20016	ENSMUSG00000067148

Wdr43	NA	Wdr43	WD repeat domain 43	72515	ENSMUSG00000041057

Top1	NA	Top1	topoisomerase (DNA) I	21969	ENSMUSG00000070544

Dbndd2	NA	Dbndd2	dysbindin (dystrobrevin binding protein 1) domain containing 2	52840	ENSMUSG00000017734

Tmf1	NA	Tmf1	TATA element modulatory factor 1	232286	ENSMUSG00000030059

Dnajb1	NA	Dnajb1	DnaJ (Hsp40) homolog, subfamily B, member 1	81489	ENSMUSG00000005483

Ankrd54	NA	Ankrd54	ankyrin repeat domain 54	223690	ENSMUSG00000033055

Ppp4r2	NA	Ppp4r2	protein phosphatase 4, regulatory subunit 2	232314	ENSMUSG00000052144

Mtfr1	NA	Mtfr1	mitochondrial fission regulator 1	67472	ENSMUSG00000027601

Prmt6	NA	Prmt6	protein arginine N-methyltransferase 6	99890	ENSMUSG00000049300

Trim39	NA	Trim39	tripartite motif-containing 39	79263	ENSMUSG00000045409

Nsmce4a	NA	Nsmce4a	non-SMC element 4 homolog A (S. cerevisiae)	67872	ENSMUSG00000040331

Smndc1	NA	Smndc1	survival motor neuron domain containing 1	76479	ENSMUSG00000025024

Ubtf	NA	Ubtf	upstream binding transcription factor, RNA polymerase I	21429	ENSMUSG00000020923

Mphosph10	NA	Mphosph10	M-phase phosphoprotein 10 (U3 small nucleolar ribonucleoprotein)	67973	ENSMUSG00000030521

Dnajc5	NA	Dnajc5	DnaJ (Hsp40) homolog, subfamily C, member 5	13002	ENSMUSG00000000826

Sphk1	NA	Sphk1	sphingosine kinase 1	20698	ENSMUSG00000061878

Srsf7	NA	Srsf7	serine/arginine-rich splicing factor 7	225027	ENSMUSG00000024097


cellular component	nuclear part	GO:0044428
C=1785;O=16;E=5.40;R=2.96;rawP=6.92e-05;adjP=0.0006
Sfr1	NA	Sfr1	SWI5 dependent recombination repair 1	67788	ENSMUSG00000025066

Taf3	NA	Taf3	TAF3 RNA polymerase II, TATA box binding protein (TBP)-associated factor	209361	ENSMUSG00000025782

Ppig	NA	Ppig	peptidyl-prolyl isomerase G (cyclophilin G)	228005	ENSMUSG00000042133

Ccar1	NA	Ccar1	cell division cycle and apoptosis regulator 1	67500	ENSMUSG00000020074

Utp3	NA	Utp3	UTP3, small subunit (SSU) processome component, homolog (S. cerevisiae)	65961	ENSMUSG00000070697

Aktip	NA	Aktip	thymoma viral proto-oncogene 1 interacting protein	14339	ENSMUSG00000031667

Rbm17	NA	Rbm17	RNA binding motif protein 17	76938	ENSMUSG00000037197

Nfyb	NA	Nfyb	nuclear transcription factor-Y beta	18045	ENSMUSG00000020248

Med7	NA	Med7	mediator complex subunit 7	66213	ENSMUSG00000020397

Top1	NA	Top1	topoisomerase (DNA) I	21969	ENSMUSG00000070544

Sra1	NA	Sra1	steroid receptor RNA activator 1	24068	ENSMUSG00000006050

Nrf1	NA	Nrf1	nuclear respiratory factor 1	18181	ENSMUSG00000058440

Zfp330	NA	Zfp330	zinc finger protein 330	30932	ENSMUSG00000031711

Ubtf	NA	Ubtf	upstream binding transcription factor, RNA polymerase I	21429	ENSMUSG00000020923

Smndc1	NA	Smndc1	survival motor neuron domain containing 1	76479	ENSMUSG00000025024

Mphosph10	NA	Mphosph10	M-phase phosphoprotein 10 (U3 small nucleolar ribonucleoprotein)	67973	ENSMUSG00000030521


cellular component	nuclear lumen	GO:0031981
C=1391;O=13;E=4.21;R=3.09;rawP=0.0002;adjP=0.0015
Sra1	NA	Sra1	steroid receptor RNA activator 1	24068	ENSMUSG00000006050

Top1	NA	Top1	topoisomerase (DNA) I	21969	ENSMUSG00000070544

Sfr1	NA	Sfr1	SWI5 dependent recombination repair 1	67788	ENSMUSG00000025066

Nrf1	NA	Nrf1	nuclear respiratory factor 1	18181	ENSMUSG00000058440

Taf3	NA	Taf3	TAF3 RNA polymerase II, TATA box binding protein (TBP)-associated factor	209361	ENSMUSG00000025782

Ppig	NA	Ppig	peptidyl-prolyl isomerase G (cyclophilin G)	228005	ENSMUSG00000042133

Zfp330	NA	Zfp330	zinc finger protein 330	30932	ENSMUSG00000031711

Ubtf	NA	Ubtf	upstream binding transcription factor, RNA polymerase I	21429	ENSMUSG00000020923

Utp3	NA	Utp3	UTP3, small subunit (SSU) processome component, homolog (S. cerevisiae)	65961	ENSMUSG00000070697

Mphosph10	NA	Mphosph10	M-phase phosphoprotein 10 (U3 small nucleolar ribonucleoprotein)	67973	ENSMUSG00000030521

Aktip	NA	Aktip	thymoma viral proto-oncogene 1 interacting protein	14339	ENSMUSG00000031667

Nfyb	NA	Nfyb	nuclear transcription factor-Y beta	18045	ENSMUSG00000020248

Med7	NA	Med7	mediator complex subunit 7	66213	ENSMUSG00000020397


cellular component	membrane-enclosed lumen	GO:0031974
C=1638;O=14;E=4.96;R=2.82;rawP=0.0003;adjP=0.0021
Sra1	NA	Sra1	steroid receptor RNA activator 1	24068	ENSMUSG00000006050

Top1	NA	Top1	topoisomerase (DNA) I	21969	ENSMUSG00000070544

Sfr1	NA	Sfr1	SWI5 dependent recombination repair 1	67788	ENSMUSG00000025066

Nrf1	NA	Nrf1	nuclear respiratory factor 1	18181	ENSMUSG00000058440

Taf3	NA	Taf3	TAF3 RNA polymerase II, TATA box binding protein (TBP)-associated factor	209361	ENSMUSG00000025782

Ppig	NA	Ppig	peptidyl-prolyl isomerase G (cyclophilin G)	228005	ENSMUSG00000042133

Ccar1	NA	Ccar1	cell division cycle and apoptosis regulator 1	67500	ENSMUSG00000020074

Zfp330	NA	Zfp330	zinc finger protein 330	30932	ENSMUSG00000031711

Ubtf	NA	Ubtf	upstream binding transcription factor, RNA polymerase I	21429	ENSMUSG00000020923

Utp3	NA	Utp3	UTP3, small subunit (SSU) processome component, homolog (S. cerevisiae)	65961	ENSMUSG00000070697

Mphosph10	NA	Mphosph10	M-phase phosphoprotein 10 (U3 small nucleolar ribonucleoprotein)	67973	ENSMUSG00000030521

Aktip	NA	Aktip	thymoma viral proto-oncogene 1 interacting protein	14339	ENSMUSG00000031667

Nfyb	NA	Nfyb	nuclear transcription factor-Y beta	18045	ENSMUSG00000020248

Med7	NA	Med7	mediator complex subunit 7	66213	ENSMUSG00000020397


cellular component	specific granule	GO:0042581
C=10;O=2;E=0.03;R=66.07;rawP=0.0004;adjP=0.0026
Adam8	NA	Adam8	a disintegrin and metallopeptidase domain 8	11501	ENSMUSG00000025473

Stx3	NA	Stx3	syntaxin 3	20908	ENSMUSG00000041488


cellular component	intracellular organelle lumen	GO:0070013
C=1592;O=13;E=4.82;R=2.70;rawP=0.0009;adjP=0.0050
Sra1	NA	Sra1	steroid receptor RNA activator 1	24068	ENSMUSG00000006050

Top1	NA	Top1	topoisomerase (DNA) I	21969	ENSMUSG00000070544

Sfr1	NA	Sfr1	SWI5 dependent recombination repair 1	67788	ENSMUSG00000025066

Nrf1	NA	Nrf1	nuclear respiratory factor 1	18181	ENSMUSG00000058440

Taf3	NA	Taf3	TAF3 RNA polymerase II, TATA box binding protein (TBP)-associated factor	209361	ENSMUSG00000025782

Ppig	NA	Ppig	peptidyl-prolyl isomerase G (cyclophilin G)	228005	ENSMUSG00000042133

Zfp330	NA	Zfp330	zinc finger protein 330	30932	ENSMUSG00000031711

Ubtf	NA	Ubtf	upstream binding transcription factor, RNA polymerase I	21429	ENSMUSG00000020923

Utp3	NA	Utp3	UTP3, small subunit (SSU) processome component, homolog (S. cerevisiae)	65961	ENSMUSG00000070697

Mphosph10	NA	Mphosph10	M-phase phosphoprotein 10 (U3 small nucleolar ribonucleoprotein)	67973	ENSMUSG00000030521

Aktip	NA	Aktip	thymoma viral proto-oncogene 1 interacting protein	14339	ENSMUSG00000031667

Nfyb	NA	Nfyb	nuclear transcription factor-Y beta	18045	ENSMUSG00000020248

Med7	NA	Med7	mediator complex subunit 7	66213	ENSMUSG00000020397


cellular component	organelle lumen	GO:0043233
C=1597;O=13;E=4.83;R=2.69;rawP=0.0009;adjP=0.0050
Sra1	NA	Sra1	steroid receptor RNA activator 1	24068	ENSMUSG00000006050

Top1	NA	Top1	topoisomerase (DNA) I	21969	ENSMUSG00000070544

Sfr1	NA	Sfr1	SWI5 dependent recombination repair 1	67788	ENSMUSG00000025066

Nrf1	NA	Nrf1	nuclear respiratory factor 1	18181	ENSMUSG00000058440

Taf3	NA	Taf3	TAF3 RNA polymerase II, TATA box binding protein (TBP)-associated factor	209361	ENSMUSG00000025782

Ppig	NA	Ppig	peptidyl-prolyl isomerase G (cyclophilin G)	228005	ENSMUSG00000042133

Zfp330	NA	Zfp330	zinc finger protein 330	30932	ENSMUSG00000031711

Ubtf	NA	Ubtf	upstream binding transcription factor, RNA polymerase I	21429	ENSMUSG00000020923

Utp3	NA	Utp3	UTP3, small subunit (SSU) processome component, homolog (S. cerevisiae)	65961	ENSMUSG00000070697

Mphosph10	NA	Mphosph10	M-phase phosphoprotein 10 (U3 small nucleolar ribonucleoprotein)	67973	ENSMUSG00000030521

Aktip	NA	Aktip	thymoma viral proto-oncogene 1 interacting protein	14339	ENSMUSG00000031667

Nfyb	NA	Nfyb	nuclear transcription factor-Y beta	18045	ENSMUSG00000020248

Med7	NA	Med7	mediator complex subunit 7	66213	ENSMUSG00000020397


cellular component	transcription factor complex	GO:0005667
C=284;O=5;E=0.86;R=5.82;rawP=0.0017;adjP=0.0089
Sra1	NA	Sra1	steroid receptor RNA activator 1	24068	ENSMUSG00000006050

Nrf1	NA	Nrf1	nuclear respiratory factor 1	18181	ENSMUSG00000058440

Taf3	NA	Taf3	TAF3 RNA polymerase II, TATA box binding protein (TBP)-associated factor	209361	ENSMUSG00000025782

Nfyb	NA	Nfyb	nuclear transcription factor-Y beta	18045	ENSMUSG00000020248

Med7	NA	Med7	mediator complex subunit 7	66213	ENSMUSG00000020397


cellular component	nucleolus	GO:0005730
C=506;O=6;E=1.53;R=3.92;rawP=0.0043;adjP=0.0212
Zfp330	NA	Zfp330	zinc finger protein 330	30932	ENSMUSG00000031711

Ubtf	NA	Ubtf	upstream binding transcription factor, RNA polymerase I	21429	ENSMUSG00000020923

Utp3	NA	Utp3	UTP3, small subunit (SSU) processome component, homolog (S. cerevisiae)	65961	ENSMUSG00000070697

Top1	NA	Top1	topoisomerase (DNA) I	21969	ENSMUSG00000070544

Mphosph10	NA	Mphosph10	M-phase phosphoprotein 10 (U3 small nucleolar ribonucleoprotein)	67973	ENSMUSG00000030521

Aktip	NA	Aktip	thymoma viral proto-oncogene 1 interacting protein	14339	ENSMUSG00000031667


cellular component	intracellular organelle part	GO:0044446
C=4232;O=22;E=12.81;R=1.72;rawP=0.0057;adjP=0.0266
Vapa	NA	Vapa	vesicle-associated membrane protein, associated protein A	30960	ENSMUSG00000024091

Sfr1	NA	Sfr1	SWI5 dependent recombination repair 1	67788	ENSMUSG00000025066

Adam8	NA	Adam8	a disintegrin and metallopeptidase domain 8	11501	ENSMUSG00000025473

Coq10b	NA	Coq10b	coenzyme Q10 homolog B (S. cerevisiae)	67876	ENSMUSG00000025981

Taf3	NA	Taf3	TAF3 RNA polymerase II, TATA box binding protein (TBP)-associated factor	209361	ENSMUSG00000025782

Ppig	NA	Ppig	peptidyl-prolyl isomerase G (cyclophilin G)	228005	ENSMUSG00000042133

Ccar1	NA	Ccar1	cell division cycle and apoptosis regulator 1	67500	ENSMUSG00000020074

Utp3	NA	Utp3	UTP3, small subunit (SSU) processome component, homolog (S. cerevisiae)	65961	ENSMUSG00000070697

Aktip	NA	Aktip	thymoma viral proto-oncogene 1 interacting protein	14339	ENSMUSG00000031667

Rbm17	NA	Rbm17	RNA binding motif protein 17	76938	ENSMUSG00000037197

Cox7a2l	NA	Cox7a2l	cytochrome c oxidase subunit VIIa polypeptide 2-like	20463	ENSMUSG00000024248

Nfyb	NA	Nfyb	nuclear transcription factor-Y beta	18045	ENSMUSG00000020248

Med7	NA	Med7	mediator complex subunit 7	66213	ENSMUSG00000020397

Sra1	NA	Sra1	steroid receptor RNA activator 1	24068	ENSMUSG00000006050

Top1	NA	Top1	topoisomerase (DNA) I	21969	ENSMUSG00000070544

Camsap1	NA	Camsap1	calmodulin regulated spectrin-associated protein 1	227634	ENSMUSG00000026933

Nrf1	NA	Nrf1	nuclear respiratory factor 1	18181	ENSMUSG00000058440

Zfp330	NA	Zfp330	zinc finger protein 330	30932	ENSMUSG00000031711

Nsmce4a	NA	Nsmce4a	non-SMC element 4 homolog A (S. cerevisiae)	67872	ENSMUSG00000040331

Smndc1	NA	Smndc1	survival motor neuron domain containing 1	76479	ENSMUSG00000025024

Ubtf	NA	Ubtf	upstream binding transcription factor, RNA polymerase I	21429	ENSMUSG00000020923

Mphosph10	NA	Mphosph10	M-phase phosphoprotein 10 (U3 small nucleolar ribonucleoprotein)	67973	ENSMUSG00000030521


cellular component	cytoplasmic membrane-bounded vesicle	GO:0016023
C=556;O=6;E=1.68;R=3.56;rawP=0.0067;adjP=0.0296
Rab5a	NA	Rab5a	RAB5A, member RAS oncogene family	271457	ENSMUSG00000017831

Dnajc5	NA	Dnajc5	DnaJ (Hsp40) homolog, subfamily C, member 5	13002	ENSMUSG00000000826

Adam8	NA	Adam8	a disintegrin and metallopeptidase domain 8	11501	ENSMUSG00000025473

Sphk1	NA	Sphk1	sphingosine kinase 1	20698	ENSMUSG00000061878

Treml1	NA	Treml1	triggering receptor expressed on myeloid cells-like 1	71326	ENSMUSG00000023993

Stx3	NA	Stx3	syntaxin 3	20908	ENSMUSG00000041488


cellular component	cytoplasm	GO:0005737
C=8408;O=36;E=25.45;R=1.41;rawP=0.0074;adjP=0.0311
Vapa	NA	Vapa	vesicle-associated membrane protein, associated protein A	30960	ENSMUSG00000024091

Adam8	NA	Adam8	a disintegrin and metallopeptidase domain 8	11501	ENSMUSG00000025473

Coq10b	NA	Coq10b	coenzyme Q10 homolog B (S. cerevisiae)	67876	ENSMUSG00000025981

Mmp13	NA	Mmp13	matrix metallopeptidase 13	17386	ENSMUSG00000050578

Tmem59l	NA	Tmem59l	transmembrane protein 59-like	67937	ENSMUSG00000035964

Aktip	NA	Aktip	thymoma viral proto-oncogene 1 interacting protein	14339	ENSMUSG00000031667

Cox7a2l	NA	Cox7a2l	cytochrome c oxidase subunit VIIa polypeptide 2-like	20463	ENSMUSG00000024248

Sra1	NA	Sra1	steroid receptor RNA activator 1	24068	ENSMUSG00000006050

Camsap1	NA	Camsap1	calmodulin regulated spectrin-associated protein 1	227634	ENSMUSG00000026933

Treml1	NA	Treml1	triggering receptor expressed on myeloid cells-like 1	71326	ENSMUSG00000023993

Nrf1	NA	Nrf1	nuclear respiratory factor 1	18181	ENSMUSG00000058440

Fxr2	NA	Fxr2	fragile X mental retardation, autosomal homolog 2	23879	ENSMUSG00000018765

Ccng2	NA	Ccng2	cyclin G2	12452	ENSMUSG00000029385

Stx3	NA	Stx3	syntaxin 3	20908	ENSMUSG00000041488

Rae1	NA	Rae1	RAE1 RNA export 1 homolog (S. pombe)	66679	ENSMUSG00000027509

Plekha8	NA	Plekha8	pleckstrin homology domain containing, family A (phosphoinositide binding specific) member 8	231999	ENSMUSG00000005225

Zranb1	NA	Zranb1	zinc finger, RAN-binding domain containing 1	360216	ENSMUSG00000030967

Sec62	NA	Sec62	SEC62 homolog (S. cerevisiae)	69276	ENSMUSG00000027706

Ccar1	NA	Ccar1	cell division cycle and apoptosis regulator 1	67500	ENSMUSG00000020074

Phax	NA	Phax	phosphorylated adaptor for RNA export	56698	ENSMUSG00000008301

Ppig	NA	Ppig	peptidyl-prolyl isomerase G (cyclophilin G)	228005	ENSMUSG00000042133

Arih2	NA	Arih2	ariadne homolog 2 (Drosophila)	23807	ENSMUSG00000064145

Rab5a	NA	Rab5a	RAB5A, member RAS oncogene family	271457	ENSMUSG00000017831

Sncb	NA	Sncb	synuclein, beta	104069	ENSMUSG00000034891

Rilpl1	NA	Rilpl1	Rab interacting lysosomal protein-like 1	75695	ENSMUSG00000029392

Top1	NA	Top1	topoisomerase (DNA) I	21969	ENSMUSG00000070544

Dbndd2	NA	Dbndd2	dysbindin (dystrobrevin binding protein 1) domain containing 2	52840	ENSMUSG00000017734

Tmf1	NA	Tmf1	TATA element modulatory factor 1	232286	ENSMUSG00000030059

Ankrd54	NA	Ankrd54	ankyrin repeat domain 54	223690	ENSMUSG00000033055

Dnajb1	NA	Dnajb1	DnaJ (Hsp40) homolog, subfamily B, member 1	81489	ENSMUSG00000005483

Ppp4r2	NA	Ppp4r2	protein phosphatase 4, regulatory subunit 2	232314	ENSMUSG00000052144

Mtfr1	NA	Mtfr1	mitochondrial fission regulator 1	67472	ENSMUSG00000027601

Trim39	NA	Trim39	tripartite motif-containing 39	79263	ENSMUSG00000045409

Smndc1	NA	Smndc1	survival motor neuron domain containing 1	76479	ENSMUSG00000025024

Dnajc5	NA	Dnajc5	DnaJ (Hsp40) homolog, subfamily C, member 5	13002	ENSMUSG00000000826

Sphk1	NA	Sphk1	sphingosine kinase 1	20698	ENSMUSG00000061878


cellular component	organelle part	GO:0044422
C=4341;O=22;E=13.14;R=1.67;rawP=0.0078;adjP=0.0312
Vapa	NA	Vapa	vesicle-associated membrane protein, associated protein A	30960	ENSMUSG00000024091

Sfr1	NA	Sfr1	SWI5 dependent recombination repair 1	67788	ENSMUSG00000025066

Adam8	NA	Adam8	a disintegrin and metallopeptidase domain 8	11501	ENSMUSG00000025473

Coq10b	NA	Coq10b	coenzyme Q10 homolog B (S. cerevisiae)	67876	ENSMUSG00000025981

Taf3	NA	Taf3	TAF3 RNA polymerase II, TATA box binding protein (TBP)-associated factor	209361	ENSMUSG00000025782

Ppig	NA	Ppig	peptidyl-prolyl isomerase G (cyclophilin G)	228005	ENSMUSG00000042133

Ccar1	NA	Ccar1	cell division cycle and apoptosis regulator 1	67500	ENSMUSG00000020074

Utp3	NA	Utp3	UTP3, small subunit (SSU) processome component, homolog (S. cerevisiae)	65961	ENSMUSG00000070697

Aktip	NA	Aktip	thymoma viral proto-oncogene 1 interacting protein	14339	ENSMUSG00000031667

Rbm17	NA	Rbm17	RNA binding motif protein 17	76938	ENSMUSG00000037197

Cox7a2l	NA	Cox7a2l	cytochrome c oxidase subunit VIIa polypeptide 2-like	20463	ENSMUSG00000024248

Nfyb	NA	Nfyb	nuclear transcription factor-Y beta	18045	ENSMUSG00000020248

Med7	NA	Med7	mediator complex subunit 7	66213	ENSMUSG00000020397

Sra1	NA	Sra1	steroid receptor RNA activator 1	24068	ENSMUSG00000006050

Top1	NA	Top1	topoisomerase (DNA) I	21969	ENSMUSG00000070544

Camsap1	NA	Camsap1	calmodulin regulated spectrin-associated protein 1	227634	ENSMUSG00000026933

Nrf1	NA	Nrf1	nuclear respiratory factor 1	18181	ENSMUSG00000058440

Zfp330	NA	Zfp330	zinc finger protein 330	30932	ENSMUSG00000031711

Nsmce4a	NA	Nsmce4a	non-SMC element 4 homolog A (S. cerevisiae)	67872	ENSMUSG00000040331

Smndc1	NA	Smndc1	survival motor neuron domain containing 1	76479	ENSMUSG00000025024

Ubtf	NA	Ubtf	upstream binding transcription factor, RNA polymerase I	21429	ENSMUSG00000020923

Mphosph10	NA	Mphosph10	M-phase phosphoprotein 10 (U3 small nucleolar ribonucleoprotein)	67973	ENSMUSG00000030521


cellular component	membrane-bounded vesicle	GO:0031988
C=591;O=6;E=1.79;R=3.35;rawP=0.0090;adjP=0.0344
Rab5a	NA	Rab5a	RAB5A, member RAS oncogene family	271457	ENSMUSG00000017831

Dnajc5	NA	Dnajc5	DnaJ (Hsp40) homolog, subfamily C, member 5	13002	ENSMUSG00000000826

Adam8	NA	Adam8	a disintegrin and metallopeptidase domain 8	11501	ENSMUSG00000025473

Sphk1	NA	Sphk1	sphingosine kinase 1	20698	ENSMUSG00000061878

Treml1	NA	Treml1	triggering receptor expressed on myeloid cells-like 1	71326	ENSMUSG00000023993

Stx3	NA	Stx3	syntaxin 3	20908	ENSMUSG00000041488
