# Supplementary material for: Peripubertal Nutritional Prevention of Cancer-Associated Gene Expression and Phenotypes
Source: Cancers (Basel). 2023 Jan 21;15(3):674. doi: 10.3390/cancers15030674 (PMC9913820; doi:10.3390/cancers15030674)
Supplement: Supplementary file 1 [file cancers-15-00674-s001.zip › Supplementary Data S5 - Full DMR list.csv]

	feature.name	target.row	dist.to.feature	feature.strand	chr	start	end	strand	pvalue	qvalue	meth.diff	external_gene_name	transcript_biotype	entrezgene_accession
1	NM_001005343	504	9205	+	2	73281129	73281129	+	1.87E-09	6.61E-07	30.91496022	Sp9	protein_coding	Sp9
2	NM_001005916	386	-1364	+	17	26971815	26971815	+	1.56E-07	2.08E-05	31.06288929	Zbtb9	protein_coding	Zbtb9
3	NM_001008423	208	3204	-	12	80757512	80757512	+	2.14E-14	4.50E-11	-38.32761469	Ccdc177	protein_coding	Ccdc177
4	NM_001008423	211	3172	-	12	80757544	80757544	+	1.51E-12	1.83E-09	-37.04545455	Ccdc177	protein_coding	Ccdc177
5	NM_001008423	209	3199	-	12	80757517	80757517	+	2.82E-12	3.13E-09	-34.63664596	Ccdc177	protein_coding	Ccdc177
6	NM_001008423	205	3220	-	12	80757496	80757496	+	2.86E-12	3.17E-09	-34.80081237	Ccdc177	protein_coding	Ccdc177
7	NM_001008423	210	3196	-	12	80757520	80757520	+	3.46E-10	1.73E-07	-30.79607621	Ccdc177	protein_coding	Ccdc177
8	NM_001008423	212	3160	-	12	80757556	80757556	+	3.03E-16	1.01E-12	-46.5764411	Ccdc177	protein_coding	Ccdc177
9	NM_001008423	207	3206	-	12	80757510	80757510	+	4.95E-17	2.09E-13	-41.31016043	Ccdc177	protein_coding	Ccdc177
10	NM_001008423	204	3232	-	12	80757484	80757484	+	2.94E-10	1.51E-07	-28.71890437	Ccdc177	protein_coding	Ccdc177
11	NM_001008423	206	3216	-	12	80757500	80757500	+	1.10E-08	2.67E-06	-29.38996139	Ccdc177	protein_coding	Ccdc177
12	NM_001009547	928	85119	-	8	43443019	43443019	+	2.07E-15	5.41E-12	-30.42418177	Adam26b	protein_coding	Adam26b
13	NM_001013741	348	8124	-	15	98799802	98799802	-	1.63E-19	1.13E-15	-42.56381798	Ddn	protein_coding	Ddn
14	NM_001025565	40	9645	-	1	138832800	138832800	-	2.87E-13	4.22E-10	-25.75549977	Lhx9	protein_coding	Lhx9
15	NM_001025577	971	18307	-	8	115688588	115688588	-	2.65E-16	8.95E-13	-32.47459303	Maf	protein_coding	Maf
16	NM_001030292	555	17002	+	2	163870750	163870750	-	1.05E-10	6.54E-08	-27.78124221	Kcnk15	protein_coding	Kcnk15
17	NM_001033333	99	24608	-	10	116872272	116872272	-	1.58E-08	3.53E-06	-25.15365818	Myrfl	protein_coding	Myrfl
18	NM_001033333	98	24806	-	10	116872074	116872074	-	9.30E-12	8.80E-09	-27.30663978	Myrfl	protein_coding	Myrfl
19	NM_001033360	1045	-18111	-	X	57521867	57521867	+	9.71E-13	1.25E-09	29.68473877	Gpr101	protein_coding	Gpr101
20	NM_001033471	1061	-309425	+	X	116139519	116139519	-	5.01E-08	8.60E-06	25.40650407	Cpxcr1	protein_coding	Cpxcr1
21	NM_001039242	172	-56	-	11	105456790	105456790	-	1.48E-06	0.000115414	-25.78657487	Marchf10	protein_coding	Marchf10
22	NM_001039242	171	-49	-	11	105456783	105456783	-	6.36E-07	6.04E-05	-26.77361854	Marchf10	protein_coding	Marchf10
23	NM_001039243	871	14358	-	7	25601535	25601535	-	1.23E-10	7.49E-08	25.03702485	Erich4	protein_coding	Erich4
24	NM_001080780	835	10657	-	6	118187088	118187088	-	2.45E-10	1.31E-07	26.50509185	Ret	protein_coding	Ret
25	NM_001081125	34	4677	-	1	119048943	119048943	-	9.49E-12	8.94E-09	-28.67191744	Gli2	protein_coding	Gli2
26	NM_001081129	272	103561	-	13	64800328	64800328	-	3.58E-09	1.11E-06	28.0708696	Cntnap3	protein_coding	Cntnap3
27	NM_001081134	566	7055	-	2	168262277	168262277	-	1.01E-09	4.07E-07	-27.16721736	Kcng1	protein_coding	Kcng1
28	NM_001081325	860	-74623	-	7	14329492	14329492	-	4.79E-07	4.91E-05	-27.31755424	Sult2a6	protein_coding	Sult2a6
29	NM_001081342	773	6538	+	5	129103286	129103286	+	1.03E-10	6.47E-08	-30.64668274	Adgrd1	protein_coding	Adgrd1
30	NM_001081656	384	24219	+	17	26439182	26439182	-	4.64E-07	4.79E-05	25.41302854	Neurl1b	protein_coding	Neurl1b
31	NM_001081656	383	24182	+	17	26439145	26439145	-	9.69E-08	1.43E-05	26.6360534	Neurl1b	protein_coding	Neurl1b
32	NM_001081971	532	-7297	-	2	118711259	118711259	+	1.74E-17	8.21E-14	33.47102177	Ankrd63	protein_coding	Ankrd63
33	NM_001085504	680	9501	-	4	144676868	144676868	+	3.00E-08	5.79E-06	27.44228939	Aadacl4fm4	protein_coding	Aadacl4fm4
34	NM_001098233	927	47614	+	8	33433937	33433937	+	3.40E-08	6.39E-06	27.21560847	Purg	protein_coding	Purg
35	NM_001099329	873	72972	+	7	33816769	33816769	-	3.81E-10	1.86E-07	25.25193196	Scgb1b24	protein_coding	Scgb1b24
37	NM_001104551	378	43441	+	17	19405574	19405574	-	8.49E-11	5.54E-08	-29.04444285	Vmn2r99	protein_coding	Vmn2r99
38	NM_001110498	369	-51392	+	16	91321391	91321391	-	9.06E-08	1.36E-05	31.42857143	Ifnar2	protein_coding	Ifnar2
39	NM_001112739	885	1844	+	7	46398310	46398310	+	1.10E-12	1.38E-09	-26.20933276	Kcnc1	protein_coding	Kcnc1
40	NM_001112739	883	1817	+	7	46398283	46398283	+	1.88E-14	4.09E-11	-26.41631027	Kcnc1	protein_coding	Kcnc1
41	NM_001112739	884	1818	+	7	46398284	46398284	-	7.72E-09	2.03E-06	-26.86767444	Kcnc1	protein_coding	Kcnc1
42	NM_001128092	832	18013	-	6	98324742	98324742	-	2.75E-06	0.000183842	-25.52122483	Mdfic2	protein_coding	Mdfic2
43	NM_001130456	407	-1148	-	17	56141490	56141490	+	4.87E-10	2.27E-07	27.99960917	Sema6b	protein_coding	Sema6b
44	NM_001135093	807	-22	-	6	30959011	30959011	-	2.97E-10	1.53E-07	-26.91441441	Klf14	protein_coding	Klf14
45	NM_001135093	805	0	-	6	30958991	30958991	-	6.83E-10	2.97E-07	-25.53766532	Klf14	protein_coding	Klf14
46	NM_001135093	806	-13	-	6	30959002	30959002	-	2.35E-09	7.94E-07	-25.1268553	Klf14	protein_coding	Klf14
47	NM_001135093	809	-44	-	6	30959033	30959033	-	3.02E-14	6.02E-11	-32.978365	Klf14	protein_coding	Klf14
48	NM_001135093	808	-42	-	6	30959031	30959031	-	4.86E-12	4.98E-09	-29.42144032	Klf14	protein_coding	Klf14
49	NM_001145897	979	-15486	+	8	120520371	120520371	+	4.96E-08	8.55E-06	25.62266253	Gse1	protein_coding	Gse1
50	NM_001145897	978	-15500	+	8	120520357	120520357	+	1.74E-10	9.89E-08	29.10274804	Gse1	protein_coding	Gse1
51	NM_001145937	933	-66265	-	8	48740954	48740954	+	4.41E-12	4.61E-09	31.44627463	Tenm3	protein_coding	Tenm3
52	NM_001145937	932	-51113	-	8	48725802	48725802	-	5.49E-09	1.56E-06	27.1141649	Tenm3	protein_coding	Tenm3
53	NM_001160330	565	9832	+	2	168240452	168240452	-	3.13E-16	1.02E-12	26.08277677	Mocs3	protein_coding	Mocs3
54	NM_001163267	462	4453	+	19	47942163	47942163	-	6.74E-09	1.84E-06	30.235128	Cfap58	protein_coding	Cfap58
55	NM_001163267	463	90387	+	19	48028097	48028097	+	3.66E-16	1.17E-12	26.34433962	Cfap58	protein_coding	Cfap58
56	NM_001163328	594	-359025	+	3	13112630	13112630	+	5.17E-17	2.14E-13	28.56722565	Ralyl	protein_coding	Ralyl
57	NM_001163555	868	2673	-	7	25129788	25129788	-	1.43E-09	5.32E-07	-27.8163664	Pou2f2	protein_coding	Pou2f2
58	NM_001163566	493	10545	+	2	37786792	37786792	+	1.41E-08	3.23E-06	-27.55376344	Crb2	protein_coding	Crb2
59	NM_001163566	494	10555	+	2	37786802	37786802	-	9.69E-09	2.42E-06	-26.08173077	Crb2	protein_coding	Crb2
60	NM_001163566	488	10488	+	2	37786735	37786735	+	2.53E-09	8.44E-07	-27.77777778	Crb2	protein_coding	Crb2
61	NM_001163566	492	10511	+	2	37786758	37786758	+	1.94E-08	4.13E-06	-26.24852071	Crb2	protein_coding	Crb2
62	NM_001163566	490	10507	+	2	37786754	37786754	+	5.95E-08	9.82E-06	-25.21998743	Crb2	protein_coding	Crb2
63	NM_001163566	491	10509	+	2	37786756	37786756	+	1.52E-08	3.42E-06	-26.17047434	Crb2	protein_coding	Crb2
64	NM_001163566	489	10494	+	2	37786741	37786741	+	4.55E-08	8.00E-06	-25.19340204	Crb2	protein_coding	Crb2
65	NM_001163731	607	-51295	-	3	94123938	94123938	+	3.19E-08	6.09E-06	27.39393939	Tdpoz7	protein_coding	Tdpoz7
66	NM_001164519	77	73491	+	10	63894544	63894544	-	4.37E-09	1.31E-06	-27.07584472	Ctnna3	protein_coding	Ctnna3
67	NM_001164793	1014	40082	-	9	71444877	71444877	-	1.91E-08	4.07E-06	-28.64281109	Polr2m	protein_coding	Polr2m
68	NM_001166758	866	14690	-	7	22828916	22828916	-	1.47E-06	0.000114363	-25.28195489	Vmn1r159	protein_coding	Vmn1r159
69	NM_001168296	1018	-19135	-	9	102373827	102373827	-	8.52E-09	2.20E-06	26.01436141	Ephb1	protein_coding	Ephb1
70	NM_001168588	214	-391	+	12	84642164	84642164	-	6.48E-08	1.05E-05	-25.44845439	Vrtn	protein_coding	Vrtn
71	NM_001174047	1022	22599	+	9	107422477	107422477	+	3.70E-08	6.78E-06	26.60488853	Cacna2d2	protein_coding	Cacna2d2
72	NM_001177377	1049	31675	-	X	64120524	64120524	-	3.79E-11	2.79E-08	31.05492943	Gm6760	protein_coding	Gm6760
73	NM_001177392	480	-3883	+	2	29757645	29757645	-	3.97E-20	2.97E-16	-40.24024496	Gm13547	protein_coding	Gm13547
74	NM_001177392	481	-3841	+	2	29757687	29757687	-	1.48E-11	1.28E-08	-27.1135727	Gm13547	protein_coding	Gm13547
75	NM_001177504	730	-24311	+	5	112425115	112425115	-	2.01E-07	2.53E-05	-25.39316955	Gm6588	protein_coding	Gm6588
76	NM_001177628	38	-8466	+	1	131954449	131954449	-	8.19E-07	7.31E-05	-26.01689554	Slc45a3	protein_coding	Slc45a3
77	NM_001198587	222	45542	+	12	88840044	88840044	-	1.87E-08	4.02E-06	25.20266329	Nrxn3	protein_coding	Nrxn3
78	NM_001199349	1052	5616	-	X	71487234	71487234	-	6.33E-13	8.69E-10	31.2754878	Cd99l2	protein_coding	Cd99l2
79	NM_001252472	51	-22207	+	1	171817490	171817490	+	1.71E-07	2.22E-05	28.43543046	Cd84	protein_coding	Cd84
80	NM_001253361	282	1704	-	14	24002502	24002502	+	2.68E-16	8.97E-13	-33.02533532	Kcnma1	protein_coding	Kcnma1
81	NM_001255994	533	-426	-	2	130630463	130630463	-	1.40E-12	1.70E-09	-25.76647703	Ubox5	protein_coding	Ubox5
82	NM_001276403	616	22719	+	3	131135508	131135508	-	8.56E-10	3.57E-07	27.12659698	Lef1	protein_coding	Lef1
83	NM_001276423	582	-2824	+	2	172390970	172390970	+	1.12E-09	4.41E-07	-28.23783784	Cass4	protein_coding	Cass4
84	NM_001277238	814	-761	-	6	52228130	52228130	-	2.42E-14	5.02E-11	26.17359	Hoxa9	protein_coding	Hoxa9
85	NM_001282045	601	-92855	+	3	68375328	68375328	-	1.37E-06	0.000108719	-25.87024609	Schip1	protein_coding	Schip1
86	NM_001284198	81	2101	+	10	78057434	78057434	-	2.76E-14	5.60E-11	31.9466248	Dnmt3l	protein_coding	Dnmt3l
87	NM_001286468	726	9594	+	5	102778402	102778402	+	2.07E-08	4.34E-06	-26.17107542	Arhgap24	protein_coding	Arhgap24
88	NM_001289546	251	81893	+	13	19030242	19030242	-	4.38E-09	1.31E-06	27.31622445	Amph	protein_coding	Amph
89	NM_001289549	484	1201	+	2	32608184	32608184	-	0.000150953	0.00370326	-25.63410685	St6galnac6	protein_coding	St6galnac6
90	NM_001289674	826	24782	-	6	85478213	85478213	+	3.43E-09	1.08E-06	25.26049	Fbxo41	protein_coding	Fbxo41
91	NM_001289921	453	98507	-	19	18902611	18902611	+	2.99E-13	4.35E-10	-31.67938931	Rorb	protein_coding	Rorb
92	NM_001289921	452	98517	-	19	18902601	18902601	+	1.60E-20	1.25E-16	-41.53327565	Rorb	protein_coding	Rorb
93	NM_001290420	621	-4772	+	4	21722929	21722929	+	7.67E-08	1.19E-05	26.90422708	Ccnc	protein_coding	Ccnc
94	NM_001291045	388	-1159	-	17	27504691	27504691	-	6.71E-10	2.93E-07	-27.35211268	Grm4	protein_coding	Grm4
95	NM_001291455	424	1663	-	18	43436624	43436624	+	2.45E-11	1.97E-08	-27.5170068	Dpysl3	protein_coding	Dpysl3
96	NM_001291455	425	1662	-	18	43436625	43436625	-	2.37E-13	3.61E-10	-27.65856758	Dpysl3	protein_coding	Dpysl3
97	NM_001302373	268	3593	-	13	56892197	56892197	-	3.13E-09	1.00E-06	25.41319515	Trpc7	protein_coding	Trpc7
98	NM_001302459	919	31988	+	8	11590396	11590396	-	5.75E-08	9.56E-06	29.57875458	Ing1	protein_coding	Ing1
99	NM_001302459	920	32029	+	8	11590437	11590437	-	6.27E-08	1.03E-05	-28.16954807	Ing1	protein_coding	Ing1
100	NM_001302636	258	-53568	+	13	42812679	42812679	-	1.20E-08	2.85E-06	29.84627743	Phactr1	protein_coding	Phactr1
101	NM_001302963	10	-65382	-	1	57472055	57472055	+	3.19E-10	1.62E-07	33.9287632	Tyw5	protein_coding	Tyw5
102	NM_001306059	1070	-9422	-	X	147438613	147438613	+	7.19E-09	1.92E-06	-25.08580658	Il13ra2	protein_coding	Il13ra2
104	NM_001309526	733	-5129	-	5	113285729	113285729	+	1.51E-09	5.56E-07	29.68534907	Sgsm1	protein_coding	Sgsm1
105	NM_001309528	732	22057	-	5	113258545	113258545	-	1.27E-09	4.85E-07	26.95553314	Sgsm1	protein_coding	Sgsm1
106	NM_001310477	4	-115751	-	1	22078400	22078400	-	1.98E-07	2.49E-05	-25.09477211	Kcnq5	protein_coding	Kcnq5
107	NM_001310729	639	15315	-	4	117360147	117360147	+	2.29E-08	4.69E-06	-29.02093707	Rnf220	protein_coding	Rnf220
108	NM_001311121	257	39351	-	13	41180812	41180812	-	6.09E-12	6.05E-09	33.85411581	Elovl2	protein_coding	Elovl2
109	NM_001327810	140	644	-	11	89696293	89696293	-	3.18E-09	1.01E-06	-26.55529954	Ankfn1	protein_coding	Ankfn1
110	NM_007441	609	-10953	+	3	107584078	107584078	-	9.05E-07	7.91E-05	-29.10497464	Alx3	protein_coding	Alx3
111	NM_007474	905	10705	+	7	123472997	123472997	-	5.63E-09	1.59E-06	-29.79094077	Aqp8	protein_coding	Aqp8
112	NM_007515	1059	430	-	X	101084976	101084976	+	2.35E-06	0.000164065	-26.72364672	Slc7a3	protein_coding	Slc7a3
113	NM_007603	1068	59394	-	X	143768019	143768019	+	1.29E-11	1.14E-08	-26.69196062	Capn6	protein_coding	Capn6
114	NM_007719	169	6590	-	11	99148488	99148488	-	6.37E-08	1.04E-05	-31.07615665	Ccr7	protein_coding	Ccr7
115	NM_007738	1026	4951	+	9	108958694	108958694	-	1.08E-05	0.000517648	26.66666667	Col7a1	protein_coding	Col7a1
116	NM_007766	421	2220	+	18	36954907	36954907	-	5.17E-10	2.38E-07	27.07523814	Pcdha4	protein_coding	Pcdha4
117	NM_007826	308	503570	-	14	97666196	97666196	+	4.22E-10	2.02E-07	-25.24390244	Dach1	protein_coding	Dach1
118	NM_007855	22	-568	+	1	91800893	91800893	-	1.87E-10	1.05E-07	-25.72039813	Twist2	protein_coding	Twist2
119	NM_007855	21	-990	+	1	91800471	91800471	-	2.36E-11	1.90E-08	-30.00691922	Twist2	protein_coding	Twist2
120	NM_007867	148	-4217	-	11	95150017	95150017	+	2.72E-07	3.18E-05	-31.45281204	Dlx4	protein_coding	Dlx4
121	NM_007967	505	3991	-	2	74655567	74655567	+	2.04E-09	7.05E-07	-28.94504281	Evx2	protein_coding	Evx2
122	NM_008023	451	-4018	-	19	16877847	16877847	-	3.43E-10	1.72E-07	-26.10377553	Foxb2	protein_coding	Foxb2
123	NM_008073	117	809	-	11	41999906	41999906	-	3.09E-07	3.50E-05	-25.30389291	Gabrg2	protein_coding	Gabrg2
124	NM_008082	446	10111	-	18	82396667	82396667	-	3.02E-10	1.55E-07	32.64676387	Galr1	protein_coding	Galr1
125	NM_008086	271	21050	-	13	60156486	60156486	+	2.68E-06	0.000180896	-25.37905133	Gas1	protein_coding	Gas1
126	NM_008270	153	-2096	+	11	96269234	96269234	+	1.94E-12	2.27E-09	26.59722222	Hoxb9	protein_coding	Hoxb9
127	NM_008270	152	-2160	+	11	96269170	96269170	-	9.48E-10	3.87E-07	30.53024027	Hoxb9	protein_coding	Hoxb9
128	NM_008274	506	237	+	2	74675248	74675248	-	1.02E-09	4.09E-07	28.96716047	Hoxd12	protein_coding	Hoxd12
129	NM_008301	203	1007	+	12	76405375	76405375	+	4.77E-07	4.89E-05	-25.1507824	Hspa2	protein_coding	Hspa2
130	NM_008320	980	-8489	+	8	120727869	120727869	-	2.17E-08	4.49E-06	-27.25968436	Irf8	protein_coding	Irf8
131	NM_008320	982	-4404	+	8	120731954	120731954	+	2.19E-07	2.69E-05	-26.86084142	Irf8	protein_coding	Irf8
132	NM_008320	981	-8487	+	8	120727871	120727871	-	9.28E-10	3.81E-07	-30.83160801	Irf8	protein_coding	Irf8
133	NM_008320	983	-4398	+	8	120731960	120731960	+	4.12E-08	7.42E-06	-27.6114082	Irf8	protein_coding	Irf8
134	NM_008337	102	-41654	+	10	118399392	118399392	+	1.95E-08	4.14E-06	28.50636492	Ifng	protein_coding	Ifng
135	NM_008512	107	15855	-	10	127605294	127605294	+	3.78E-09	1.16E-06	-25.64745196	Lrp1	protein_coding	Lrp1
136	NM_008535	949	119	+	8	84701574	84701574	-	1.69E-10	9.70E-08	-28.26068092	Lyl1	protein_coding	Lyl1
137	NM_008535	948	104	+	8	84701559	84701559	-	5.13E-10	2.36E-07	-26.65388029	Lyl1	protein_coding	Lyl1
138	NM_008547	256	12118	-	13	41058348	41058348	-	7.41E-11	4.92E-08	27.05713171	Mak	protein_coding	Mak
139	NM_008592	254	-4616	+	13	31802030	31802030	-	7.07E-07	6.55E-05	-25.63940859	Foxc1	protein_coding	Foxc1
140	NM_008751	801	72911	+	6	9022928	9022928	-	3.67E-13	5.18E-10	27.63282787	Nxph1	protein_coding	Nxph1
141	NM_008751	800	72869	+	6	9022886	9022886	-	4.64E-14	8.70E-11	29.88228438	Nxph1	protein_coding	Nxph1
142	NM_008751	799	3038	+	6	8953055	8953055	-	3.09E-11	2.35E-08	26.3526325	Nxph1	protein_coding	Nxph1
143	NM_008888	712	-40592	-	5	67139717	67139717	-	3.10E-16	1.02E-12	-38.39311334	Phox2b	protein_coding	Phox2b
144	NM_009008	328	1311	-	15	78571473	78571473	+	1.08E-07	1.56E-05	-25.24963689	Rac2	protein_coding	Rac2
145	NM_009050	836	-9937	-	6	118207680	118207680	+	1.54E-12	1.85E-09	25.89550904	Ret	protein_coding	Ret
146	NM_009107	49	8927	+	1	167607287	167607287	+	7.71E-07	6.99E-05	26.74725043	Rxrg	protein_coding	Rxrg
147	NM_009181	894	14605	-	7	73999078	73999078	+	6.26E-10	2.78E-07	-25.02999009	St8sia2	protein_coding	St8sia2
148	NM_009313	823	27883	+	6	82430356	82430356	-	5.99E-08	9.88E-06	27.96361148	Tacr1	protein_coding	Tacr1
149	NM_009401	681	-60323	-	4	145375469	145375469	-	1.67E-11	1.41E-08	28.43606858	Tnfrsf8	protein_coding	Tnfrsf8
150	NM_009428	1069	425	-	X	144687756	144687756	-	1.11E-08	2.68E-06	27.24717221	Trpc5	protein_coding	Trpc5
151	NM_009575	1046	2325	+	X	58032951	58032951	-	7.56E-11	5.00E-08	-27.24653608	Zic3	protein_coding	Zic3
152	NM_009659	127	81	+	11	69157151	69157151	+	1.71E-10	9.80E-08	27.97680928	Alox12b	protein_coding	Alox12b
153	NM_009659	128	82	+	11	69157152	69157152	-	1.34E-11	1.18E-08	26.49459459	Alox12b	protein_coding	Alox12b
154	NM_009774	909	-2724	+	7	131557646	131557646	+	4.64E-11	3.32E-08	-29.96851633	Bub3	protein_coding	Bub3
155	NM_009782	43	125410	-	1	154600511	154600511	-	7.97E-15	1.84E-11	27.97940798	Cacna1e	protein_coding	Cacna1e
156	NM_009785	284	-1620	-	14	29723483	29723483	-	2.87E-13	4.22E-10	26.70886076	Cacna2d3	protein_coding	Cacna2d3
157	NM_009946	264	13942	+	13	54385289	54385289	-	3.50E-07	3.87E-05	30.28939564	Cplx2	protein_coding	Cplx2
158	NM_009951	149	939	-	11	96005006	96005006	-	2.05E-10	1.14E-07	-27.98129685	Igf2bp1	protein_coding	Igf2bp1
159	NM_009951	150	937	-	11	96005008	96005008	-	6.21E-12	6.13E-09	-30.81096681	Igf2bp1	protein_coding	Igf2bp1
160	NM_010058	863	1848	+	7	19078046	19078046	+	1.79E-08	3.88E-06	-26.03659143	Dmwd	protein_coding	Dmwd
161	NM_010058	862	1827	+	7	19078025	19078025	+	1.50E-07	2.01E-05	-25.59181797	Dmwd	protein_coding	Dmwd
162	NM_010133	36	-1392	+	1	120601095	120601095	-	5.87E-10	2.64E-07	-26.68332576	En1	protein_coding	En1
163	NM_010246	780	1404	-	5	135249644	135249644	-	9.88E-08	1.45E-05	27.5	Fzd9	protein_coding	Fzd9
164	NM_010759	1056	-63874	-	X	92080206	92080206	+	4.23E-14	7.98E-11	-25.03725782	Mageb1	protein_coding	Mageb1
165	NM_010790	626	92256	+	4	44393171	44393171	+	2.01E-25	3.39E-21	44.11419809	Melk	protein_coding	Melk
166	NM_010929	393	363	+	17	34564656	34564656	+	5.12E-10	2.36E-07	-25.51073241	Notch4	protein_coding	Notch4
167	NM_010948	668	10296	-	4	133535732	133535732	-	8.24E-07	7.35E-05	-27.20695971	Nudc	protein_coding	Nudc
168	NM_011044	584	11774	+	2	173164845	173164845	+	4.36E-07	4.58E-05	-26.95470383	Pck1	protein_coding	Pck1
169	NM_011211	633	-551	-	4	78212445	78212445	-	3.68E-12	3.94E-09	33.46028971	Ptprd	protein_coding	Ptprd
170	NM_011211	632	-550	-	4	78212444	78212444	+	6.40E-13	8.76E-10	33.60033609	Ptprd	protein_coding	Ptprd
171	NM_011320	704	-67313	-	5	33501402	33501402	+	1.81E-12	2.15E-09	27.12574186	Nkx1-1	protein_coding	Nkx1-1
172	NM_011329	136	16043	-	11	82163770	82163770	+	4.49E-12	4.66E-09	-27.92016018	Ccl1	protein_coding	Ccl1
173	NM_011425	382	8705	-	17	25488584	25488584	+	8.03E-09	2.10E-06	30.14701035	Sstr5	protein_coding	Sstr5
174	NM_011446	294	-1388	+	14	63942318	63942318	-	5.37E-09	1.54E-06	-25.9687787	Sox7	protein_coding	Sox7
175	NM_011446	293	-1452	+	14	63942254	63942254	+	6.50E-11	4.37E-08	-28.51359167	Sox7	protein_coding	Sox7
176	NM_011652	514	82880	-	2	76899668	76899668	-	3.46E-12	3.75E-09	-28.89192353	Ttn	protein_coding	Ttn
177	NM_011652	513	113207	-	2	76869341	76869341	+	2.33E-09	7.90E-07	-25.44578313	Ttn	protein_coding	Ttn
178	NM_011780	14	29879	+	1	63475768	63475768	+	5.12E-11	3.60E-08	29.04040404	Adam23	protein_coding	Adam23
179	NM_011780	12	29867	+	1	63475756	63475756	+	6.04E-10	2.70E-07	26.87800524	Adam23	protein_coding	Adam23
180	NM_011780	13	29877	+	1	63475766	63475766	+	1.73E-10	9.87E-08	27.9183976	Adam23	protein_coding	Adam23
181	NM_011904	458	16236	-	19	41190539	41190539	-	2.30E-12	2.64E-09	27.95227525	Tll2	protein_coding	Tll2
182	NM_011934	218	2056	+	12	86423698	86423698	-	9.16E-18	4.79E-14	-33.01075269	Esrrb	protein_coding	Esrrb
183	NM_011934	217	-25935	+	12	86395709	86395709	-	3.60E-07	3.95E-05	27.15913635	Esrrb	protein_coding	Esrrb
184	NM_013730	50	-32005	+	1	171735127	171735127	-	7.72E-07	7.01E-05	-25.04100601	Slamf1	protein_coding	Slamf1
185	NM_013877	859	24971	+	7	13423124	13423124	-	7.47E-08	1.17E-05	26.77655678	Cabp5	protein_coding	Cabp5
186	NM_013920	592	-321697	+	3	3186333	3186333	+	1.28E-07	1.77E-05	25.06019052	Hnf4g	protein_coding	Hnf4g
187	NM_015734	474	1978	+	2	27888401	27888401	-	7.31E-10	3.13E-07	29.7194311	Col5a1	protein_coding	Col5a1
188	NM_015734	475	85787	+	2	27972210	27972210	-	8.50E-06	0.000431803	25.14427393	Col5a1	protein_coding	Col5a1
189	NM_018764	710	2717	+	5	57720796	57720796	+	3.69E-09	1.14E-06	-26.05555556	Pcdh7	protein_coding	Pcdh7
190	NM_018774	660	15676	+	4	128704412	128704412	+	7.96E-13	1.04E-09	29.55531526	Phc2	protein_coding	Phc2
191	NM_018805	125	-1225	-	11	63923508	63923508	-	1.54E-10	8.98E-08	-26.95933208	Hs3st3b1	protein_coding	Hs3st3b1
192	NM_019498	476	56794	+	2	28262481	28262481	+	8.27E-14	1.41E-10	28.25125204	Olfm1	protein_coding	Olfm1
193	NM_019537	374	26097	-	16	95964807	95964807	-	1.33E-18	8.08E-15	32.93636535	Psmg1	protein_coding	Psmg1
194	NM_019552	987	-358	-	8	123983479	123983479	-	1.14E-09	4.47E-07	-25.53858206	Abcb10	protein_coding	Abcb10
195	NM_019564	908	32700	+	7	130968901	130968901	-	3.26E-08	6.20E-06	-26.00076168	Htra1	protein_coding	Htra1
196	NM_019585	685	-660	-	4	152129584	152129584	-	1.94E-09	6.77E-07	-27.17652718	Espn	protein_coding	Espn
197	NM_019732	669	-10872	+	4	135109773	135109773	+	2.73E-07	3.18E-05	26.76229243	Runx3	protein_coding	Runx3
198	NM_019773	1074	2292	-	X	166477576	166477576	+	2.36E-07	2.85E-05	25.9480073	Rab9	protein_coding	Rab9
199	NM_019821	739	-560	-	5	114691494	114691494	-	1.89E-08	4.06E-06	29.68428982	Gltp	protein_coding	Gltp
200	NM_019931	608	4902	+	3	105463716	105463716	+	3.87E-07	4.19E-05	25.57507803	Kcnd3	protein_coding	Kcnd3
201	NM_020267	528	406	-	2	102400495	102400495	+	6.44E-09	1.77E-06	28.69754882	Trim44	protein_coding	Trim44
202	NM_020597	285	-6777	+	14	32135246	32135246	+	2.33E-08	4.74E-06	25.13508105	Msmb	protein_coding	Msmb
203	NM_021459	278	8011	-	13	116301678	116301678	-	2.90E-10	1.50E-07	25.07259808	Isl1	protein_coding	Isl1
204	NM_021896	603	-9590	-	3	82155466	82155466	+	6.11E-08	1.01E-05	26.18444846	Gucy1a1	protein_coding	Gucy1a1
205	NM_022316	213	-27664	+	12	80999144	80999144	+	1.96E-11	1.63E-08	26.96418183	Smoc1	protein_coding	Smoc1
206	NM_023048	798	448	+	6	5383832	5383832	+	3.86E-14	7.43E-11	25.32165933	Asb4	protein_coding	Asb4
207	NM_023172	321	14739	+	15	58948547	58948547	+	1.15E-10	7.07E-08	-26.35078688	Ndufb9	protein_coding	Ndufb9
208	NM_023380	362	36816	-	16	75872451	75872451	-	8.12E-10	3.41E-07	25.2400261	Samsn1	protein_coding	Samsn1
209	NM_024438	518	163	+	2	80617375	80617375	-	2.03E-16	7.09E-13	38.93939394	Dusp19	protein_coding	Dusp19
210	NM_025521	84	7136	-	10	80313413	80313413	-	6.15E-11	4.17E-08	31.4872352	2310011J03Rik	protein_coding	2310011J03Rik
211	NM_025817	817	2887	-	6	53817939	53817939	+	6.04E-11	4.12E-08	-27.22117593	Tril	protein_coding	Tril
212	NM_025817	816	2910	-	6	53817916	53817916	+	2.44E-09	8.21E-07	-25.86168224	Tril	protein_coding	Tril
213	NM_025817	815	2916	-	6	53817910	53817910	+	1.34E-11	1.18E-08	-31.25176763	Tril	protein_coding	Tril
214	NM_025866	503	53543	+	2	72529760	72529760	-	3.08E-11	2.35E-08	29.30322663	Cdca7	protein_coding	Cdca7
215	NM_026094	85	2317	-	10	80536808	80536808	-	1.16E-09	4.51E-07	-25.07800405	Atp8b3	protein_coding	Atp8b3
216	NM_026234	52	659	+	1	172377188	172377188	+	2.99E-09	9.67E-07	-25.8929532	Pigm	protein_coding	Pigm
217	NM_026234	59	697	+	1	172377226	172377226	-	1.90E-09	6.69E-07	-27.04929745	Pigm	protein_coding	Pigm
218	NM_026234	57	679	+	1	172377208	172377208	-	6.66E-09	1.82E-06	-26.22041709	Pigm	protein_coding	Pigm
219	NM_026234	53	667	+	1	172377196	172377196	+	1.05E-07	1.52E-05	-26.092914	Pigm	protein_coding	Pigm
220	NM_026234	55	670	+	1	172377199	172377199	-	9.96E-12	9.26E-09	-26.90972222	Pigm	protein_coding	Pigm
221	NM_026234	56	677	+	1	172377206	172377206	-	3.86E-10	1.88E-07	-27.4927805	Pigm	protein_coding	Pigm
222	NM_026234	58	695	+	1	172377224	172377224	-	3.00E-10	1.54E-07	-28.09499868	Pigm	protein_coding	Pigm
223	NM_026234	54	668	+	1	172377197	172377197	-	5.53E-11	3.83E-08	-28.91442451	Pigm	protein_coding	Pigm
224	NM_026293	622	-63594	-	4	34113660	34113660	-	3.87E-06	0.000236724	25.13828361	Spaca1	protein_coding	Spaca1
225	NM_026293	623	-64441	-	4	34114507	34114507	-	7.00E-05	0.002098565	25.78754579	Spaca1	protein_coding	Spaca1
226	NM_026435	600	15452	-	3	53848356	53848356	-	2.12E-05	0.000859684	25.57692308	Ufm1	protein_coding	Ufm1
227	NM_026570	101	-5646	-	10	117230152	117230152	-	3.73E-07	4.06E-05	-29.58351224	Yeats4	protein_coding	Yeats4
228	NM_026570	100	-5639	-	10	117230145	117230145	-	1.51E-05	0.000664306	-25.37593985	Yeats4	protein_coding	Yeats4
229	NM_026729	187	6652	+	11	115410416	115410416	-	9.92E-07	8.51E-05	25.93479707	Mrpl58	protein_coding	Mrpl58
230	NM_026763	1020	33733	-	9	106062959	106062959	+	2.34E-06	0.000163211	25.21872704	Col6a4	protein_coding	Col6a4
231	NM_026789	642	5471	-	4	118614935	118614935	+	2.85E-11	2.21E-08	27.97059348	Cfap57	protein_coding	Cfap57
232	NM_026789	641	9665	-	4	118610741	118610741	-	2.00E-08	4.22E-06	26.29533679	Cfap57	protein_coding	Cfap57
233	NM_027036	656	8932	-	4	128251964	128251964	-	2.21E-08	4.54E-06	28.55122564	Hmgb4	protein_coding	Hmgb4
234	NM_027185	389	687	+	17	28208463	28208463	-	1.52E-06	0.000117823	-25.19477256	Def6	protein_coding	Def6
235	NM_027397	1009	1600	+	9	55542747	55542747	+	2.20E-08	4.53E-06	-26.01905161	Isl2	protein_coding	Isl2
236	NM_027397	1011	1650	+	9	55542797	55542797	+	6.46E-09	1.77E-06	-28.53479853	Isl2	protein_coding	Isl2
237	NM_027397	1010	1619	+	9	55542766	55542766	+	6.26E-08	1.03E-05	-26.91374847	Isl2	protein_coding	Isl2
238	NM_028276	1042	0	+	X	48256933	48256933	-	2.39E-11	1.92E-08	-28.44447736	Utp14a	protein_coding	Utp14a
239	NM_028773	1040	-6231	+	X	48140205	48140205	-	1.90E-16	6.68E-13	-33.4620887	Sash3	protein_coding	Sash3
240	NM_028901	731	37675	-	5	112858688	112858688	-	2.72E-08	5.36E-06	26.16362334	Myo18b	protein_coding	Myo18b
241	NM_028965	167	63774	-	11	96713782	96713782	+	1.98E-08	4.19E-06	-28.00622172	Snx11	protein_coding	Snx11
242	NM_028965	168	24226	-	11	96753330	96753330	-	1.84E-20	1.42E-16	37.34212634	Snx11	protein_coding	Snx11
243	NM_028971	606	204	-	3	87748420	87748420	+	1.23E-11	1.10E-08	-32.76785714	Lrrc71	protein_coding	Lrrc71
244	NM_029150	596	67716	+	3	26705345	26705345	-	2.67E-11	2.11E-08	31.22400475	Spata16	protein_coding	Spata16
245	NM_029430	314	34359	-	15	10524310	10524310	+	3.18E-11	2.41E-08	28.57673727	Ttc23l	protein_coding	Ttc23l
246	NM_029660	900	194	+	7	107209637	107209637	-	5.42E-07	5.36E-05	-27.81954887	Rbmxl2	protein_coding	Rbmxl2
247	NM_029987	619	31390	+	3	159630569	159630569	-	2.60E-17	1.16E-13	38.06733353	Rpe65	protein_coding	Rpe65
248	NM_030067	396	8924	-	17	42683361	42683361	+	3.67E-09	1.14E-06	26.44094379	Adgrf4	protein_coding	Adgrf4
249	NM_030067	397	8923	-	17	42683362	42683362	-	5.88E-09	1.64E-06	32.03587278	Adgrf4	protein_coding	Adgrf4
250	NM_030727	699	-158237	-	5	22023840	22023840	-	7.17E-08	1.14E-05	25.49717326	Slc26a5	protein_coding	Slc26a5
251	NM_031250	248	4054	-	13	3941296	3941296	-	6.23E-08	1.02E-05	26.52777778	Ucn3	protein_coding	Ucn3
252	NM_033264	1027	-41	-	9	112187806	112187806	-	9.92E-08	1.46E-05	-25.54740545	Arpp21	protein_coding	Arpp21
253	NM_033594	422	-1731	+	18	37754042	37754042	+	8.81E-17	3.45E-13	28.91918598	Pcdhga11	protein_coding	Pcdhga11
254	NM_033605	1060	32917	+	X	113331171	113331171	-	1.34E-10	7.98E-08	25.01652346	Dach2	protein_coding	Dach2
255	NM_053159	1019	-229089	+	9	104824179	104824179	-	4.00E-11	2.92E-08	28.20686367	Mrpl3	protein_coding	Mrpl3
256	NM_080858	1057	4986	-	X	95473144	95473144	-	1.75E-08	3.82E-06	25.01737176	Asb12	protein_coding	Asb12
257	NM_133237	430	-477	+	18	62921850	62921850	-	1.97E-10	1.10E-07	-26.20247584	Apcdd1	protein_coding	Apcdd1
258	NM_133501	478	41726	-	2	29206374	29206374	-	2.19E-13	3.36E-10	-26.50069748	Ntng2	protein_coding	Ntng2
259	NM_133895	765	106766	-	5	127510627	127510627	-	3.86E-12	4.09E-09	26.79030911	Slc15a4	protein_coding	Slc15a4
260	NM_133895	764	136296	-	5	127481097	127481097	+	2.69E-11	2.12E-08	-32.35916789	Slc15a4	protein_coding	Slc15a4
261	NM_134087	327	-22728	-	15	76037063	76037063	+	7.89E-10	3.34E-07	-25.08612163	Fam83h	protein_coding	Fam83h
262	NM_134185	821	-14670	+	6	57056225	57056225	+	7.72E-08	1.20E-05	-26.26472626	Vmn1r9	protein_coding	Vmn1r9
263	NM_134187	820	17065	+	6	57052976	57052976	-	1.71E-11	1.44E-08	-30.07619901	Vmn1r8	protein_coding	Vmn1r8
264	NM_139218	841	6989	+	6	122633411	122633411	+	4.89E-06	0.00028352	-27.55602241	Dppa3	protein_coding	Dppa3
265	NM_139218	840	412	+	6	122626834	122626834	-	1.14E-09	4.47E-07	25.30507146	Dppa3	protein_coding	Dppa3
266	NM_139293	357	576	+	16	20630425	20630425	-	1.70E-17	8.13E-14	25.06044389	Ece2	protein_coding	Ece2
267	NM_144941	652	21500	-	4	126234820	126234820	-	1.24E-10	7.51E-08	-32.54975793	Map7d1	protein_coding	Map7d1
268	NM_144941	653	21491	-	4	126234829	126234829	-	4.90E-09	1.43E-06	-28.46153846	Map7d1	protein_coding	Map7d1
269	NM_144941	654	20732	-	4	126235588	126235588	-	2.40E-08	4.85E-06	-28.13147668	Map7d1	protein_coding	Map7d1
270	NM_145146	719	-13944	+	5	90505005	90505005	-	1.07E-13	1.77E-10	-30.61604114	Afm	protein_coding	Afm
271	NM_145218	776	49766	-	5	131257757	131257757	-	5.26E-07	5.24E-05	-29.42612943	Galnt17	protein_coding	Galnt17
272	NM_145218	777	-12929	-	5	131320450	131320450	-	1.66E-16	5.88E-13	30.55406132	Galnt17	protein_coding	Galnt17
273	NM_145218	775	83502	-	5	131224021	131224021	+	2.95E-17	1.31E-13	30.27041988	Galnt17	protein_coding	Galnt17
274	NM_145356	432	11717	+	18	75831893	75831893	-	6.18E-11	4.18E-08	27.5785488	Zbtb7c	protein_coding	Zbtb7c
275	NM_145467	311	49009	+	14	123709147	123709147	-	1.16E-07	1.64E-05	25.33707865	Itgbl1	protein_coding	Itgbl1
276	NM_145711	620	111570	-	4	6879154	6879154	+	6.58E-08	1.06E-05	25.34855561	Tox	protein_coding	Tox
277	NM_146052	279	-152263	-	14	15591249	15591249	-	2.82E-14	5.68E-11	-27.29885057	Lrrc3b	protein_coding	Lrrc3b
278	NM_146063	350	595	-	15	101939730	101939730	+	4.56E-08	8.01E-06	25.58972567	Krt79	protein_coding	Krt79
279	NM_146498	901	-10003	-	7	108297126	108297126	-	1.70E-10	9.76E-08	30.2972561	Olfr490	protein_coding	Olfr490
280	NM_146631	395	5254	+	17	37731251	37731251	-	8.28E-09	2.15E-06	27.53982549	Olfr120	protein_coding	Olfr120
281	NM_146671	108	5198	+	10	130079608	130079608	+	3.14E-10	1.60E-07	26.87309097	Olfr822	protein_coding	Olfr822
282	NM_147017	522	6615	-	2	86192136	86192136	+	2.06E-08	4.32E-06	26.00896861	Olfr1045	protein_coding	Olfr1045
283	NM_153107	705	12957	-	5	35512670	35512670	-	7.20E-08	1.14E-05	-25.28926567	Cpz	protein_coding	Cpz
284	NM_153553	450	176	-	19	4989796	4989796	-	1.10E-09	4.34E-07	28.37606838	Npas4	protein_coding	Npas4
285	NM_172586	252	-26091	-	13	23395298	23395298	+	6.54E-14	1.17E-10	27.90095452	Zfp322a	protein_coding	Zfp322a
286	NM_172682	605	6614	-	3	85739596	85739596	-	8.25E-06	0.000421778	25.03824579	Fam160a1	protein_coding	Fam160a1
287	NM_172961	355	49258	+	16	8562685	8562685	+	3.50E-09	1.09E-06	-26.1397214	Abat	protein_coding	Abat
288	NM_173427	675	-35552	-	4	140003577	140003577	-	2.57E-09	8.53E-07	-29.56312189	Klhdc7a	protein_coding	Klhdc7a
289	NM_173427	674	-35487	-	4	140003512	140003512	-	8.52E-08	1.30E-05	-27.06855792	Klhdc7a	protein_coding	Klhdc7a
290	NM_174987	989	-26484	+	8	126396017	126396017	-	1.97E-06	0.000143053	27.22857143	Coa6	protein_coding	Coa6
291	NM_175188	939	118090	+	8	65736613	65736613	+	2.51E-06	0.000172324	26.35281385	Marchf1	protein_coding	Marchf1
292	NM_175188	938	19469	+	8	65637992	65637992	-	2.08E-10	1.15E-07	26.84115523	Marchf1	protein_coding	Marchf1
293	NM_175284	770	1726	+	5	128602830	128602830	-	2.16E-09	7.43E-07	33.01220295	Fzd10	protein_coding	Fzd10
294	NM_175437	698	27785	+	5	21214050	21214050	+	7.52E-13	9.88E-10	-33.46129641	Gsap	protein_coding	Gsap
295	NM_175631	579	-4038	-	2	172047503	172047503	+	5.73E-18	3.19E-14	35.11111111	Cbln4	protein_coding	Cbln4
296	NM_175730	351	-1835	+	15	103012173	103012173	+	2.47E-11	1.97E-08	-31.67840862	Hoxc5	protein_coding	Hoxc5
297	NM_176953	916	46151	-	8	9930173	9930173	-	2.25E-10	1.22E-07	31.85957987	Lig4	protein_coding	Lig4
298	NM_177330	597	1185	+	3	27372534	27372534	-	4.24E-09	1.27E-06	-25.54480371	Ghsr	protein_coding	Ghsr
299	NM_177354	220	-85669	+	12	86593031	86593031	-	5.95E-12	5.96E-09	28.33242549	Vash1	protein_coding	Vash1
300	NM_177450	448	15554	-	18	84634542	84634542	-	3.23E-15	8.14E-12	-31.66611376	Cndp1	protein_coding	Cndp1
301	NM_177701	1005	-25339	+	9	49225192	49225192	-	8.21E-08	1.26E-05	28.28068688	Gm4894	protein_coding	Gm4894
302	NM_177722	2	36	+	1	9908672	9908672	+	7.65E-11	5.04E-08	-28.66759269	Mcmdc2	protein_coding	Mcmdc2
303	NM_177733	670	-13550	+	4	136158724	136158724	-	5.97E-10	2.67E-07	28.77178489	E2f2	protein_coding	E2f2
304	NM_177769	1007	26782	-	9	53948520	53948520	-	4.51E-12	4.66E-09	31.30081301	Elmod1	protein_coding	Elmod1
305	NM_177823	392	646	+	17	31208710	31208710	-	2.57E-13	3.86E-10	-31.56458778	Ubash3a	protein_coding	Ubash3a
306	NM_177834	3	63592	-	1	10656354	10656354	+	3.27E-10	1.66E-07	25.43902514	Cpa6	protein_coding	Cpa6
307	NM_177839	47	5945	-	1	160147631	160147631	-	4.07E-08	7.35E-06	30.16325273	Tnn	protein_coding	Tnn
308	NM_177887	858	-50	-	7	4725300	4725300	-	1.36E-11	1.19E-08	-27.55491437	Tmem150b	protein_coding	Tmem150b
309	NM_177900	944	3559	+	8	70087086	70087086	-	9.39E-13	1.21E-09	-40.31146159	Hapln4	protein_coding	Hapln4
310	NM_177900	941	3489	+	8	70087016	70087016	+	3.39E-08	6.37E-06	-26.15959119	Hapln4	protein_coding	Hapln4
311	NM_177900	945	3569	+	8	70087096	70087096	-	1.30E-10	7.78E-08	-37.24137931	Hapln4	protein_coding	Hapln4
312	NM_177900	943	3525	+	8	70087052	70087052	+	1.91E-08	4.08E-06	-26.5877712	Hapln4	protein_coding	Hapln4
313	NM_177900	942	3516	+	8	70087043	70087043	+	5.41E-08	9.14E-06	-27.35137533	Hapln4	protein_coding	Hapln4
314	NM_178394	707	10644	+	5	37061499	37061499	-	3.14E-05	0.001153203	-28.97897898	Jakmip1	protein_coding	Jakmip1
315	NM_178855	363	-86241	-	16	79177337	79177337	-	2.74E-09	9.01E-07	-26.06981557	Tmprss15	protein_coding	Tmprss15
316	NM_182992	75	10919	-	10	63193034	63193034	-	7.03E-07	6.53E-05	26.08437314	Mypn	protein_coding	Mypn
317	NM_198408	276	-584	-	13	95445414	95445414	-	3.84E-12	4.09E-09	-29.81095176	Crhbp	protein_coding	Crhbp
318	NM_198927	346	64011	+	15	91902337	91902337	-	1.47E-11	1.26E-08	25.97981866	Smgc	protein_coding	Smgc
319	NM_198927	345	47396	+	15	91885722	91885722	-	4.35E-12	4.57E-09	30.83439147	Smgc	protein_coding	Smgc
320	NM_199226	82	-9074	-	10	79596209	79596209	+	3.28E-11	2.47E-08	-27.83644164	Theg	protein_coding	Theg
321	NM_201352	898	15977	+	7	99397524	99397524	-	1.32E-08	3.06E-06	25.14634955	Gdpd5	protein_coding	Gdpd5
322	NM_201368	667	558	-	4	132731989	132731989	+	1.64E-11	1.40E-08	25.50120773	Xkr8	protein_coding	Xkr8
323	NM_205819	289	13026	+	14	50370938	50370938	-	2.06E-10	1.14E-07	-27.70241171	Tlr11	protein_coding	Tlr11
324	NM_207224	130	26410	+	11	73628990	73628990	+	1.16E-08	2.78E-06	27.59409155	Olfr384	protein_coding	Olfr384
